# Supplementary material for: Genetic mapping and candidate gene identification of BoGL5, a gene essential for cuticular wax biosynthesis in broccoli
Source: BMC Genomics. 2021 Nov 10;22:811. doi: 10.1186/s12864-021-08143-7 (PMC8582161; doi:10.1186/s12864-021-08143-7)
Supplement: Supplementary file 1 — Additional file 1: Table S1. Information of location, sequence, genotype (identified according to the resequencing data), and polymorphisms of all the markers used for genetic mapping. [file 12864_2021_8143_MOESM1_ESM.xlsx]

## Sheet: Sheet1
Table S1 Information of location, sequence, genotype (identified according to the resequencing data), and polymorphisms of all the markers used for genetic mapping.
Name	Forward primer	Reverse primer	#CHROM	POS	REF	FORMAT	B156_SM	B156_SM_genotype	B3_SM	B3_SM_genotype	Polymorphisms between the parents?	Polymorphisms between the two DNA pools?
Broc1	AAAGAAAACAGACAAACTTGTGGA	CGCCCACCTAGGCAGTAAC	C1	3000381	T	GT:AD:DP:GQ:PL	0/0:28	T	1/1:0,10:10:30:1541,30,0	TTAAGTCGTATAAA	Yes	No
Broc2	GAATCCAAACGGCCATTCTA	ATCTTCATCACGCAGCTCCT	C1	8156135	TCAAGGATAAAGGAGA	GT:AD:DP:GQ:PL	0/0:20	TCAAGGATAAAGGAGA	1/1:0,12:15:36:2004,36,0	T	Yes	Yes
Broc3	TGTTTTGCTCTCCCTCTCTTTC	CTCCGATCCCAAACTGCTT	C1	13116351	TTTCTCTGTGTGTGTA	GT:AD:DP:GQ:PL	0/0:23	TTTCTCTGTGTGTGTA	1/1:0,11:13:33:1689,33,0	T	Yes	Yes
Broc4	TGTGGATTCTGTAGGCCTCTTT	TCAGACCAGAGAACACAAAGTGA	C1	18102957	A	GT:AD:DP:GQ:PL	0/0:14	A	1/1:0,12:12:36:1943,36,0	ATCGTTGGTTCTTTGG	Yes	Yes
Broc5	TAGACGACCACGGATTTTGG	GTCCAGGGCTCTGCACTTAC	C1	24998400	TTATTGA	GT:AD:DP:GQ:PL	0/0:18	TTATTGA	1/1:0,15:15:45:1386,45,0	T	No	No
Broc6	GCAACCATGCATGAGAATAAAA	GGAACGGCGTAGAAAAACAG	C1	31129977	T	GT:AD:DP:GQ:PL	0/0:15	T	1/1:0,10:12:30:1120,30,0	TAACCATTCA	Yes	No
Broc7	CTCGAAACGTTAACCGCATT	TGAAAACACCACGCTTTTGA	C1	36532459	A	GT:AD:DP:GQ:PL	0/0:22	A	1/1:0,10:10:30:1463,30,0	ATGCATCACTTCC	Yes	No
Broc8	CACTGGTTTGGTTCGACGTA	TCGGCCTGAAAGAAGAAGAA	C1	41394921	GAAATGGGA	GT:AD:DP:GQ:PL	0/0:20	GAAATGGGA	1/1:0,10:13:30:1011,30,0	G	No	No
Broc9	TCAAATACGATTTCTTATGTTCATCC	CATCATTATGAATTTATGATTGTGGTC	C1	47577166	TCATATATA	GT:AD:DP:GQ:PL	0/0:28	TCATATATA	1/1:0,16:17:48:1533,48,0	T	Yes	No
Broc10	ATCGGCATGAAATGGAAAAT	CCGATGTGGTAGTTTGAACG	C1	50713581	G	GT:AD:DP:GQ:PL	0/0:19	G	1/1:0,12:14:36:1301,36,0	GAGAGCTCA	Yes	No
Broc11	TCAATGGAACCCATCATCCT	TGAGAATGGCTTCAATGCTG	C2	3021024	A	GT:AD:DP:GQ:PL	1/1:0,14:15:42:2581,42,0	AATTAAAGTCCAATGGACC	0/0:16	A	Yes	No
Broc12	GCTTCCCCGTATTAGGCTTT	CACAATTGGGGTTTGGTTTC	C2	8065650	G	GT:AD:DP:GQ:PL	1/1:0,10:11:30:1095,30,0	GCCACAAGCT	0/0:23	G	No	No
Broc13	GGATTCGGTCTGGTTTGGTA	CTTGCCCAATAGGTTGGAGA	C2	13279915	A	GT:AD:DP:GQ:PL	1/1:0,12:12:36:3400,36,0	ATGTTTACTCTTATTACCAAAACCCAG	0/0:11	A	Yes	No
Broc14	GCCAGTGAGGGAGTGTGAAT	AAAAAGCAGCAAAATCGAGTG	C2	18916903	C	GT:AD:DP:GQ:PL	0/0:14	C	1/1:0,12:12:36:3209,36,0	CTCTGTATGTAAAGCTTTGTTTTTTT	Yes	No
Broc15	TCCATAAACCCATGTTCTAGAGG	CCGAATACCGTATATGGCCTAA	C2	25597317	AACATTT	GT:AD:DP:GQ:PL	0/0:19	AACATTT	1/1:0,15:15:45:1387,45,0	A	No	No
Broc16	AACCTAATCGAGAGTGACATGC	ACATTGTTGACGCAAGTGGA	C2	30964815	A	GT:AD:DP:GQ:PL	0/0:19	A	1/1:0,13:14:39:1339,39,0	ATATTTAGT	Yes	No
Broc17	GCCCTGAACGGGCTATAGTT	CAAAGCGACATCGAGTTGAA	C2	38029977	TAGAATGTG	GT:AD:DP:GQ:PL	0/0:24	TAGAATGTG	1/1:0,10:10:30:1047,30,0	T	-	-
Broc18	CCCTTCATTAAAGATGAGGGTAAA	ATGGGAAATTGCCAACAGTG	C2	44100814	TTTGGCAATTTCACTG	GT:AD:DP:GQ:PL	0/0:20	TTTGGCAATTTCACTG	1/1:0,10:12:30:1606,30,0	T	Yes	No
Broc19	CCGATCCACTCGACTTTGTT	GATCTGCAAAAGAGGGGTGA	C2	50007712	TCTTGTTCCG	GT:AD:DP:GQ:PL	0/0:16	TCTTGTTCCG	1/1:0,10:10:30:1254,30,0	T	No	No
Broc20	CGAACCAATTTCAATGTTTTGT	ACTAAGGGGCTTCCACACCT	C2	55031118	G	GT:AD:DP:GQ:PL	1/1:0,11:13:33:629,33,0	GTTTTTT	0/0:14	G	No	No
Broc21	AAGCTTATGCATATAGATGAGTTTGA	AGTGTCGGTCAAAAGAACCA	C2	60859071	T	GT:AD:DP:GQ:PL	0/0:14	T	1/1:0,13:14:39:1029,39,0	TAAAAAA	Yes	No
Broc22	TCGATAATGACCTCAAAGAGAAGA	TTGTTGGCTTCTGGGGTTTA	C3	3051852	GAAAATGGCTTA	GT:AD:DP:GQ:PL	0/0:14	GAAAATGGCTTA	1/1:0,11:12:33:1547,33,0	G	No	No
Broc23	GAAGAGGGTTTGCAGTTTGC	TGTGGCATTAACAAGGACGA	C3	8055171	GAAATTAAGATT	GT:AD:DP:GQ:PL	0/0:19	GAAATTAAGATT	1/1:0,13:14:39:1829,39,0	G	Yes	No
Broc24	ACTGAATTCTGGGGGAGAGC	TTGAAGGCAGTGTGAACAGG	C3	12652987	T	GT:AD:DP:GQ:PL	1/1:0,18:20:54:5465,54,0	TATTGTTTATATATTGTGAACTGAACTAAGCTTA	0/0:12	T	No	No
Broc25	GCTGTTGTTAGGCATTTCCTG	CCTCCCCATCTGAAATCTGT	C3	18218300	TGAACGCAATTGATTATAA	GT:AD:DP:GQ:PL	0/0:20	TGAACGCAATTGATTATAA	1/1:0,11:13:33:2129,33,0	T	Yes	No
Broc26	CCCCTTTCTTTTGTCTGATCC	TTCATGACGGGTTTGTTGTC	C3	25011093	A	GT:AD:DP:GQ:PL	1/1:0,13:13:39:1280,39,0	ACAGAAGC	0/0:14	A	Yes	No
Broc27	TCTTAATTGAGAAATTTAGAGAACCA	CCACATGGGTTTTCTACAGCA	C3	32071656	C	GT:AD:DP:GQ:PL	1/1:0,11:14:33:2030,33,0	CTGTCCAAATGTCAATTTTAA	0/0:19	C	-	-
Broc28	TCCACAGATTGTTCGTGCTT	CGTTAACGACAAGAAATCTTACAAAA	C3	39616536	T	GT:AD:DP:GQ:PL	1/1:0,17:17:51:2115,51,0	TCCCCCAAAA	0/0:12	T	Yes	No
Broc29	GGAGAGCTTGTGCCAAAAAG	TAAATGCGTATGCCTTCGTG	C3	47410202	G	GT:AD:DP:GQ:PL	0/0:19	G	1/1:0,10:12:30:950,30,0	GAGAAAGA	No	No
Broc30	CGTCATGCAGTTTATCTTCTCG	TAGTGGGGATTTGGCAAAGA	C3	54657096	AATGAGAG	GT:AD:DP:GQ:PL	0/0:14	AATGAGAG	1/1:0,13:13:39:1036,39,0	A	Yes	No
Broc31	TGCAATTTCCCATGTTTGAA	TTTGGATCAATAAGATCCCTCAA	C3	61236783	G	GT:AD:DP:GQ:PL	0/0:14	G	1/1:0,13:13:39:787,39,0	GTCTTT	No	No
Broc32	AAACGAGCAAATTCACATGG	CGGAACCAACCTTTGTTGATA	C3	67023383	G	GT:AD:DP:GQ:PL	0/0:21	G	1/1:0,14:15:42:2562,42,0	GTGCTTTACGTTATAGA	Yes	No
Broc33	CGTCGTCGTCCGTTATTCTT	GCGTCATCTTCTTCTTCTTGG	C3	70906150	C	GT:AD:DP:GQ:PL	0/0:23	C	1/1:0,14:14:42:1895,42,0	CGTTAAAATTAG	Yes	No
Broc34	ATACGGCGATGGTCAAAGAG	TCATGGTACATGAGCATCGTT	C4	2799712	G	GT:AD:DP:GQ:PL	1/1:0,19:21:57:3330,57,0	GTGGTTTTATAATGGT	0/0:15	G	No	No
Broc35	CTTTGGGATTAAGGGCATGA	AAAATTACCTTCCCGCAACC	C4	8082051	A	GT:AD:DP:GQ:PL	0/0:11	A	1/1:0,13:13:39:2381,39,0	ATTCAAACAACTCTAAACCGC	Yes	No
Broc36	TTTTGAAATTTAAATCAACATTACTCG	GCCGGCAACTATTAGAAGGA	C4	13020632	T	GT:AD:DP:GQ:PL	1/1:0,8:10:24:835,24,0	TCACAACTC	0/0:16	T	Yes	No
Broc37	GCGAAATCCGAGAATCAAAA	GATGATCAGGAGGTGCCAAG	C4	20014821	T	GT:AD:DP:GQ:PL	1/1:0,16:21:48:1969,48,0	TTCCTGATCATCCTTGGCACC	0/0:20	T	No	No
Broc38	GGGTCCACATGAAAATACCC	CATGGTGGAACTACTTTGGTCA	C4	26563752	T	GT:AD:DP:GQ:PL	0/0:9	T	1/1:0,12:12:36:1033,36,0	TGGGGGGG	Yes	No
Broc39	TTCCTTGCCAATTATTGAACG	TCCATCATGTATATTTTCCAGTCA	C4	32483318	C	GT:AD:DP:GQ:PL	1/1:0,8:8:24:1377,24,0	CTATAGAAACTATTTCTTA	0/0:11	C	No	No
Broc40	CACGTCTTCTCCAAGGAAGC	CCAAGCCCGGACTATTACAA	C4	38897645	GTAGC	GT:AD:DP:GQ:PL	0/0:22	GTAGC	1/1:0,10:11:30:694,30,0	G	Yes	No
Broc41	GGTCAAAAACCACAAGTGGAA	TGGTTTGGTTTAATGTACGAACC	C4	45514428	TCAAACAATA	GT:AD:DP:GQ:PL	0/0:15	TCAAACAATA	1/1:0,13:16:39:1486,39,0	T	Yes	No
Broc42	TTTTACAACGAAGCAGGGATG	CCTTTGCCCTTTTCAACCTT	C4	51376954	G	GT:AD:DP:GQ:PL	0/0:25	G	1/1:0,12:12:36:765,36,0	GCAGCA	No	No
Broc43	GGCTCTTACCAATCCTTTTTCC	GTCATCCATCCCTGCTGTCT	C4	57852912	G	GT:AD:DP:GQ:PL	0/0:15	G	1/1:0,12:13:34:1331,34,0	GTCTCAATAAGCT	Yes	No
Broc44	AAGACCCATTTGCACAAACC	TGGAAGGAAGCTGGTGTTTT	C4	62724587	G	GT:AD:DP:GQ:PL	0/0:20	G	1/1:0,12:13:36:1397,36,0	GAACCCTAGA	Yes	No
Broc45	TGCATGAAACGGAGCTAAGA	TTTCATCATGGCCTCAATCA	C5	3007726	G	GT:AD:DP:GQ:PL	1/1:0,36:40:99:3813,108,0	GTATTGGCC	0/0:12	G	Yes	No
Broc46	TAGGGTTTATCGTCGGGATG	AAAGGGCTCCTTATGTTTATGA	C5	8014870	G	GT:AD:DP:GQ:PL	1/1:0,25:25:75:1820,75,0	GAGAAT	0/0:16	G	No	No
Broc47	AAGTCGTTCGTGAGGCATTT	TGGAGAATGGGGTCTGTCTAA	C5	13062371	A	GT:AD:DP:GQ:PL	0/0:19	A	1/1:0,12:12:34:1024,34,0	ATCTTTTCT	Yes	No
Broc48	GAGACCGGTACGGTTCAAAA	CATGCAAACGAAGTTTAATTGAC	C5	18695172	G	GT:AD:DP:GQ:PL	0/0:23	G	1/1:0,14:14:42:1336,42,0	GTTTGAA	Yes	No
Broc49	TTCGCTTTCCTAATCCAACAA	CGAAAGCACTGAACATCGAA	C5	24685127	TAAAAAA	GT:AD:DP:GQ:PL	0/0:10	TAAAAAA	1/1:0,10:10:30:624,30,0	T	-	-
Broc50	TACGGTCCGGTCCATCTTAG	CGTAAAACGTTGTTTTCGGTTT	C5	30799408	A	GT:AD:DP:GQ:PL	0/0:15	A	1/1:0,6:8:18:790,18,0	ATCCGAGGAAAT	Yes	No
Broc51	AACCTAAAGGTTCACCTACCAAT	GGGTTTAGTGTTTTGTTGACGA	C5	37043059	AAAAAGT	GT:AD:DP:GQ:PL	0/0:14	AAAAAGT	1/1:0,12:12:36:938,36,0	A	No	No
Broc52	TGGTCCCAGAACATTAGCAT	TGCATTGTTGGAATGACTGG	C5	43441668	T	GT:AD:DP:GQ:PL	1/1:0,16:16:48:883,48,0	TGGGTC	0/0:28	T	Yes	No
Broc53	TGAAGCTCACAAATCGCAAG	CACGTGGTTGGAAATATCGAC	C5	48401140	GAGAGTGTGTGTCTT	GT:AD:DP:GQ:PL	0/0:10	GAGAGTGTGTGTCTT	1/1:0,18:20:54:3032,54,0	G	Yes	No
Broc54	AAGTGCTCTGCATAGCCAAA	TGGAGGTTTATCACAGCTTCTTC	C5	52821506	CGTGG	GT:AD:DP:GQ:PL	0/0:14	CGTGG	1/1:0,12:14:36:869,36,0	C	No	No
Broc55	AGGGAAAGCACGATCTTGAA	CCTGAAAAATCCATCCCTGA	C6	2952306	GAGAGAGAGAGAGAGA	GT:AD:DP:GQ:PL	0/0:21	GAGAGAGAGAGAGAGA	1/1:0,27:28:81:4400,81,0	G	Yes	No
Broc56	TCGTGGTGGGAATCTTCTTC	GTAAGAAACGGACCCGTCAA	C6	8199512	C	GT:AD:DP:GQ:PL	0/0:22	C	1/1:0,11:13:33:1035,33,0	CATATATAT	Yes	No
Broc57	TCCCCATTCAATTATGTATGC	GCTGCAACCAACAATTTCAA	C6	13004600	TTATA	GT:AD:DP:GQ:PL	0/0:13	TTATA	1/1:0,9:10:27:496,27,0	T	No	No
Broc58	AAAATGGACATGGATGTTAGTCG	TCAGAAAGGAGGATCCGAAA	C6	18094947	GAGTTGAC	GT:AD:DP:GQ:PL	0/0:18	GAGTTGAC	1/1:0,11:12:33:1083,33,0	G	Yes	No
Broc59	TCCAGTTCATCTTTCACATGG	ACTCTCCTAGACCCAATGCTT	C6	23949844	ATTGTATAGACG	GT:AD:DP:GQ:PL	0/0:24	ATTGTATAGACG	1/1:0,12:13:36:1642,36,0	A	Yes	No
Broc60	TGTTACTGACGAAACGAAAACG	TCCTCTGCCGGAGATAATTG	C6	30072821	TTCTC	GT:AD:DP:GQ:PL	0/0:13	TTCTC	1/1:0,22:22:66:1520,66,0	T	Yes	No
Broc61	CAGACCAAACCAAGCCAGAT	TCGATGAGGTAAGACGCAAG	C6	36278665	A	GT:AD:DP:GQ:PL	0/0:10	A	1/1:0,14:14:42:2369,42,0	AGTCTCTTTTCAAAGTTAT	Yes	No
Broc62	GAACGAGGAGGAAAACGATG	GGACAAGGACTGGTCTGGAA	C6	41844680	TTCTTCCTCCCCCACCTC	GT:AD:DP:GQ:PL	0/0:21	TTCTTCCTCCCCCACCTC	1/1:0,13:15:39:2580,39,0	T	No	No
Broc63	TCATCACCACCATCATCGTC	ATTGATTTGCGTAGGGTTCG	C6	44056776	GACAACCTA	GT:AD:DP:GQ:PL	0/0:15	GACAACCTA	1/1:0,16:17:48:1735,48,0	G	Yes	No
Broc64	AAGATCCCTTTGAGCAACGA	TCAACAGCCAGACACGAAAC	C7	3028913	T	GT:AD:DP:GQ:PL	0/0:15	T	1/1:0,10:13:30:935,30,0	TATTGAAA	Yes	No
Broc65	TTGAGCAATAACCAAAATGAAAAA	TTTAGGCCGAAGAATATGAGG	C7	8003144	T	GT:AD:DP:GQ:PL	1/1:0,13:13:39:1569,39,0	TAAATTGCTA	0/0:16	T	No	No
Broc66	CGGTTTAAATTGCCATCGAG	TCAGCCTAGTGCGAGTGATG	C7	11494800	T	GT:AD:DP:GQ:PL	0/0:26	T	1/1:0,13:13:39:1457,39,0	TTCTTTTTTTC	Yes	No
Broc67	ATTCGTGAAACGTGTGCTTG	ACATTAACGGGCTCTGAACG	C7	17797563	C	GT:AD:DP:GQ:PL	1/1:0,14:16:42:2302,42,0	CGTTTAAACCCTGCCT	0/0:14	C	No	No
Broc68	TTTGCATGTCTTCGAACCAA	TGGGTTATTTCGGTCACACA	C7	24060911	C	GT:AD:DP:GQ:PL	0/0:23	C	1/1:0,16:16:48:2033,48,0	CAAACCAACCCA	Yes	No
Broc69	TGCAAAAAGGTCGACACTCA	TTTAGGCCTCTACATTTGCTACA	C7	30365636	C	GT:AD:DP:GQ:PL	1/1:0,24:25:72:4348,72,0	CTGGATATAAAATTCAAACCTT	0/0:19	C	Yes	No
Broc70	TAGTCCCACGAGGTCACTCC	TTTTTCACTTCGCTCGTAAAA	C7	36282865	T	GT:AD:DP:GQ:PL	1/1:0,16:22:48:1374,48,0	TTTTGGC	0/0:13	T	Yes	No
Broc71	TGCTTGTTGGATCTCCCTCT	CATTCAAATCAATCTCCAAGTCC	C7	42086427	G	GT:AD:DP:GQ:PL	1/1:0,23:25:69:1976,69,0	GTTTAGT	0/0:21	G	Yes	No
Broc72	TTTGCTTTCACAGCTTCAGG	TGAAACAGACAGAGCAATAGACG	C7	48109165	T	GT:AD:DP:GQ:PL	1/1:0,22:23:66:1527,66,0	TTATA	0/0:10	T	No	No
Broc73	ACGAATCTACGACCGAGACG	TAAGGAGGGGGAACGTTTTT	C7	55312139	T	GT:AD:DP:GQ:PL	1/1:0,15:15:45:1497,45,0	TTCAAGGAG	0/0:10	T	No	No
Broc74	CCGAAGAAGCAGCGATTACT	GGGAAAAAGCAACACGAAAA	C8	2550499	C	GT:AD:DP:GQ:PL	0/0:13	C	1/1:0,9:9:27:2147,27,0	CCTTTTTCTCAGCTACGGCGAAG	Yes	No
Broc75	TCCAAGCAGCATCAGTTTTG	AGCCTCTCTCAGTGGCTGAA	C8	7347585	G	GT:AD:DP:GQ:PL	1/1:0,10:10:30:669,30,0	GGGGGGA	0/0:10	G	-	-
Broc76	TAGCGAATGGAATCCACACA	GACCCAAATGGGTTGCTTAG	C8	14595690	C	GT:AD:DP:GQ:PL	1/1:0,8:8:24:1063,24,0	CAGAAAAAAAACCA	0/0:10	C	Yes	No
Broc77	AAGTCTTGGCCCCCATCTAA	CCAACTCACACCTCTCACCA	C8	20317126	A	GT:AD:DP:GQ:PL	1/1:0,14:14:40:785,40,0	AGAAAG	0/0:20	A	Yes	No
Broc78	AAACACACCACCCAAACCAT	CATGCCTATGGCATTGCTCT	C8	26158210	T	GT:AD:DP:GQ:PL	0/0:15	T	1/1:0,10:10:30:1524,30,0	TACACAAGCACCA	No	No
Broc79	CCTTCGAATTTTAGAGGTTTGG	CCGAAATCGAATTATTTTCCA	C8	31323581	T	GT:AD:DP:GQ:PL	1/1:0,21:21:63:3247,63,0	TTTCGTTTTGAGTCGG	0/0:15	T	Yes	No
Broc80	TTGGAATGCGTCATCAGAAG	ATATTCCCCCATTGGAGACC	C8	37435675	T	GT:AD:DP:GQ:PL	1/1:0,11:12:33:1894,33,0	TTTCCCATTGGGTTTTTTTGGAAA	0/0:18	T	No	No
Broc81	TGGAATGATGCTAGGCAGAA	CAAGAGGAGACCACTGCACA	C8	43147261	A	GT:AD:DP:GQ:PL	1/1:0,14:15:42:2034,42,0	AATATATATATATAT	0/0:14	A	Yes	No
Broc82	GGATTGTTTAGTAGGGAGGGGTA	GCCTAAACGTCGTAGAAGAAAA	C8	48716693	ATCTCT	GT:AD:DP:GQ:PL	0/0:31	ATCTCT	1/1:0,28:28:84:2350,84,0	A	No	No
Broc83	TGAAACAGAACCTAACCAACCA	GCTTTGGCTGGCACTATCTC	C9	2925896	A	GT:AD:DP:GQ:PL	1/1:0,13:13:39:2314,39,0	ACACACATACTTGATT	0/0:16	A	Yes	No
Broc84	AAGGGCGTGAATCAGCTAAA	TGATTCATCATCCCATTCTGAG	C9	8016109	TGATCA	GT:AD:DP:GQ:PL	0/0:18	TGATCA	1/1:0,13:14:39:948,39,0	T	Yes	No
Broc85	AGTTTGCCAGTAATGTTTTTCAA	TGTGCTTTCGTACTCGTCTTTG	C9	13038436	T	GT:AD:DP:GQ:PL	1/1:0,16:16:46:740,46,0	TAAAA	0/0:16	T	Yes	No
Broc86	TGAACGGAGAGAGACCAAGG	TGAACAGAAGCGAATTAAGGGTA	C9	19050552	A	GT:AD:DP:GQ:PL	1/1:0,18:18:54:4322,54,0	ATCGCTTGTCGCCTCAGAATCC	0/0:13	A	Yes	No
Broc87	TTGTTTTGGTGGGAATTTGA	GCGCAGAAGAAGGTTACAGG	C9	24679731	G	GT:AD:DP:GQ:PL	1/1:0,16:16:48:1790,48,0	GCAGAGTTA	0/0:14	G	No	No
Broc88	CTCATGTTGTCGACGATTTTG	TTTTCCAGAACTTTTGTGATCG	C9	30937673	A	GT:AD:DP:GQ:PL	0/0:26	A	1/1:0,16:16:48:1487,48,0	ATCATTT	Yes	No
Broc89	GCCAACCCATTTCATGTTTC	GGGCTTTTGGTTAAGAAATCG	C9	37052780	CAGAAAGTTCTTTTCTATCGAA	GT:AD:DP:GQ:PL	0/0:19	CAGAAAGTTCTTTTCTATCGAA	1/1:0,12:13:36:2660,36,0	C	Yes	No
Broc90	GCATGGCCATCACTTTTGTT	AACCCCACCCTAAGAACCTC	C9	42757396	CCAGTATG	GT:AD:DP:GQ:PL	0/0:22	CCAGTATG	1/1:0,12:12:36:1265,36,0	C	Yes	No
Broc91	CGTCGTGGTTTCTCCAATTA	TAAACCGAACCGAACACAAA	C9	49136860	T	GT:AD:DP:GQ:PL	1/1:0,10:10:30:694,30,0	TGGTTC	0/0:11	T	Yes	No
Broc92	GGCAAGAGTATGTTGCCTCA	AATCTGACGTGAATACGGACA	C9	55208359	T	GT:AD:DP:GQ:PL	1/1:0,17:17:51:1990,51,0	TATAGAACCC	0/0:20	T	No	No
Broc93	CAAAATCGGGGAAAATTTGA	AATGCAATGCAACAAACGTC	C9	61047623	C	GT:AD:DP:GQ:PL	0/0:26	C	1/1:0,18:18:54:1275,54,0	CAATA	Yes	No
Broc94	CGCAAGGGACTACCAGTCAT	CGTTCTGGCCTGATCATCTT	C1	11005498	C	GT:AD:DP:GQ:PL	0/0:15	C	1/1:0,20:22:60:3122,60,0	CCTCCTCCTCTTCCTATGGCTT	Yes	Yes
Broc95	CACCCTAGGGGTTGAACCTA	TTTGCCAATCTCTTGCTGAA	C1	12184327	T	GT:AD:DP:GQ:PL	0/0:19	T	1/1:0,13:14:39:1224,39,0	TGAAACTTTA	No	No
Broc96	TGTGTTTCCTTCGGTGAACA	AACTCCAAACCGGCTTATCC	C1	14006066	C	GT:AD:DP:GQ:PL	0/0:28	C	1/1:0,12:12:36:1312,36,0	CTTCTTTTTT	No	No
Broc97	TGCGTGTTTGCTCAACTTTC	ATAACAAGCGTGGCGAAAAA	C1	15130009	CGCTTATTATAA	GT:AD:DP:GQ:PL	0/0:28	CGCTTATTATAA	1/1:0,13:13:38:1645,38,0	C	Yes	Yes
Broc98	TGCAGCAAAGACAAGTACCTC	GTTCCAATCAAAACGCATGA	C1	16027153	TTCAATA	GT:AD:DP:GQ:PL	0/0:23	TTCAATA	1/1:0,13:14:39:1131,39,0	T	Yes	Yes
Broc99	TGAATAAACTGCCGTGAAATTG	GTGTCTTGATCGGCCAAACT	C1	17507861	T	GT:AD:DP:GQ:PL	0/0:17	T	1/1:0,15:16:45:1477,45,0	TGGAAGAA	No	No
Broc100	CCACACTCTCACAACAACAACA	AGCAAAGGCTGGTGAAGCTA	C1	19166181	CTTGTAACTTTGA	GT:AD:DP:GQ:PL	0/0:19	CTTGTAACTTTGA	1/1:0,9:9:27:1399,27,0	C	Yes	Yes
Broc101	GCATTGAACCTCCTTCCTCA	GCGTTTCGTAATCTCATTTCC	C1	20193007	C	GT:AD:DP:GQ:PL	0/0:20	C	1/1:0,15:15:45:1904,45,0	CACAAGTGTTGA	Yes	Yes
Broc102	CGGGGATGTATAATATTTTGAGC	TTTTCTTGATTGGGACAATACAAAT	C1	21184209	T	GT:AD:DP:GQ:PL	0/0:13	T	1/1:0,14:14:42:1762,42,0	TTGGTATTGTC	Yes	Yes
Broc103	GCTGACCAACTCCCAATCAT	CGCAAATCTCATAGATTGGTTAAA	C1	20507485	T	GT:AD:DP:GQ:PL	0/0:24	T	1/1:0,13:13:39:1355,39,0	TTATTACAA	-	-
Broc104	GTCGATCGTTGGTGGAGTCT	GGAAGTTGCATTATGCGTGA	C1	25219522	ATGTGGG	GT:AD:DP:GQ:PL	0/0:19	ATGTGGG	1/1:0,17:19:51:1411,51,0	A	Yes	Yes
Broc105	TGTTGTGCGATTATTTGGAGA	ACGAGGAAGATGATGGGAGA	C1	12200987	G	GT:AD:DP:GQ:PL	0/0:19	G	1/1:0,14:14:42:1293,42,0	GAAAAGA	No	No
Broc106	GTCTTCTACCTCGGCGACAC	TCCGAATATCACTCGCTTTTG	C1	13139331	CGCAGAGAG	GT:AD:DP:GQ:PL	0/0:15	CGCAGAGAG	1/1:0,16:18:48:1847,48,0	C	Yes	Yes
Broc107	GCGTAGCGGTTCTGGTTTAG	CGTTGACGATCTCTTCGTGA	C1	14250094	GTTTCAGTCACGA	GT:AD:DP:GQ:PL	0/0:22	GTTTCAGTCACGA	1/1:0,15:15:45:2076,45,0	G	Yes	Yes
Broc108	TCGAAAATGTTTTGCGGATA	AAAGGCAAATTCAGCTGTCC	C1	17277634	T	GT:AD:DP:GQ:PL	1/1:0,12:12:36:1227,36,0	TCCACTCCCC	0/0:11	T	No	No
Broc109	TTCATCCGTCGAGAAAAAGG	GACCAGACTCCACCAACCAT	C1	18098451	C	GT:AD:DP:GQ:PL	0/0:16	C	1/1:0,14:14:42:1572,42,0	CGATTGGTTT	Yes	Yes
Broc110	AAAGCTTTTTCGTTTTCATGG	CCATCTTAGCCACGGTTGAT	C1	12167530	TGCCTCACA	GT:AD:DP:GQ:PL	0/0:25	TGCCTCACA	1/1:0,11:12:33:1237,33,0	T	Yes	Yes
Broc111	TCCTCTCTCTCGGCGAATTA	GGTGACCTGTTCCTCACGAT	C1	12298115	T	GT:AD:DP:GQ:PL	0/0:22	T	1/1:0,13:13:39:2609,39,0	TGATAGATTTCATTAAAC	Yes	Yes
Broc112	ATGATGGGTCCCACTCTGAT	TCCGTCTTTAGCCACGTTTT	C1	12630924	C	GT:AD:DP:GQ:PL	0/0:15	C	1/1:0,17:17:51:1680,51,0	CCCATTTAT	Yes	Yes
Broc113	GCAATGATCTCAACTCCGAAA	AAGATCCGGTGCTAGTCTCG	C1	12736682	A	GT:AD:DP:GQ:PL	0/0:23	A	1/1:0,8:8:24:1402,24,0	ATGAGAGTTAAGAGT	Yes	Yes
Broc114	CGCTTCAGCCATTTCAAATAA	GGACGACAAATACACAAGAGACA	C1	12763316	A	GT:AD:DP:GQ:PL	0/0:14	A	1/1:0,7:7:21:997,21,0	ATGTTCTCTCCC	-	-
Broc115	AGTTGAATGGACTGGTCCTGA	TTCCATTGGGATAGAGATCCA	C1	12807918	A	GT:AD:DP:GQ:PL	1/1:0,15:15:45:2925,45,0	AGCAGGATAAAAATGGAGGT	0/0:5	A	No	No
Broc116	GTTCCGATGAAGCAGTACCC	AAGACGTAGCTGCCCAAAAA	C1	12808901	C	GT:AD:DP:GQ:PL	1/1:0,18:18:54:4180,54,0	CTTGTACTCACTGAATGTTTTTTT	0/0:9	C	Yes	Yes
Broc117	CTGAGCAACGTCTTGCAGAT	TGAAGATGTCAAAAGGGAATCA	C1	12902288	A	GT:AD:DP:GQ:PL	0/0:15	A	1/1:0,11:11:33:500,33,0	AC	Yes	Yes
Broc118	TGCTCTAATTAAGACTCGGCTCA	ATTTGGAGGGGCCTTATCAC	C1	13016084	C	GT:AD:DP:GQ:PL	0/0:21	C	1/1:0,8:9:24:1072,24,0	CTACGGTTAGCT	Yes	Yes
Broc119	AGCCACTGGTCAAGTCCAAG	GCTGTAGCTTATGCGGCTTC	C1	12791043	T	GT:AD:DP:GQ:PL	1/1:0,9:9:27:1332,27,0	TTTATATATATATATA	0/0:10	T	Yes	Yes
Broc120	GTCCGGGGACTTTGGATTAT	CAAAACAGGCCCAGACAAAT	C1	12827333	TCG	GT:AD:DP:GQ:PL	1/1:0,6:7:18:304,18,0	T	0/0:6	TCG	No	No
Broc121	TGCGTTGCATTCAATACCAT	GATCCGGTGCTAGTCTCGAA	C1	12736658	A	GT:AD:DP:GQ:PL	0/0:23	A	1/1:0,9:9:27:373,27,0	G	Yes	Yes
Broc122	TATCCGCCTTGAAGAGCC	CCTGGTCAGATTCGGTTTAG	C1	12797677	G	GT:AD:DP:GQ:PL	1/1:0,37:37:99:1426,102,0	A	0/0:18	G	No	No
Broc123	ACTGTTTCTCGGCGGTAG	GCTCATCCTGCTTTTGCT	C1	12808144	C	GT:AD:DP:GQ:PL	1/1:0,16:16:48:649,48,0	T	0/0:5	C	Yes	Yes
Broc124	CGGTTGAGTTGTAGCGTG	AGCAAGACTGGTTGGGTT	C1	12828979	T	GT:AD:DP:GQ:PL	0/0:14	T	1/1:0,10:10:30:420,30,0	C	-	-
Broc125	AGGGTTTTCATACCCGAACC	TTAACCCCGTGTTTCGATTC	C1	12884696	A	GT:AD:DP:GQ:PL	0/1:31,6:37:99:119,0,870	A/G	0/0:20	A	No	No
