# Supplementary material for: Genetic mapping and candidate gene identification of BoGL5, a gene essential for cuticular wax biosynthesis in broccoli
Source: BMC Genomics. 2021 Nov 10;22:811. doi: 10.1186/s12864-021-08143-7 (PMC8582161; doi:10.1186/s12864-021-08143-7)
Supplement: Supplementary file 2 — Additional file 2: Table S2. Genotypic and phenotypic data of the F2 population. The plants were firstly genotyped by Broc94 and Broc4 to detect recombinants, which were further genotyped by additional eight markers. [file 12864_2021_8143_MOESM2_ESM.xlsx]

## Sheet: Genotyping by Broc94 and Broc4
Table S2 Genotypic and phenotypic data of the F2 population. The plants were firstly genotyped by Broc94 and Broc4 to detect recombinants, which were further genotyped by additional eight markers.
			Broc94	Broc4
ID	Plant type	Phenotype	Genotype	Genotype
B156	Parent	Glossy	b	b
B3	Parent	Normal	a	a
F1	F1 of B156*B3	Normal	h	h
1	F2 individual	Normal	a	a
2	F2 individual	Normal	h	h
3	F2 individual	Normal	h	h
4	F2 individual	Normal	h	a
5	F2 individual	Normal	a	a
6	F2 individual	Normal	a	a
7	F2 individual	Glossy	b	h
8	F2 individual	Normal	a	a
9	F2 individual	Normal	h	h
10	F2 individual	Normal	h	a
11	F2 individual	Glossy	b	b
12	F2 individual	Normal	h	a
13	F2 individual	Normal	a	h
14	F2 individual	Normal	a	a
15	F2 individual	Normal	a	a
16	F2 individual	Normal	h	a
17	F2 individual	Glossy	b	b
18	F2 individual	Normal	a	a
19	F2 individual	Normal	a	a
20	F2 individual	Normal	h	h
21	F2 individual	Glossy	b	b
22	F2 individual	Normal	h	h
23	F2 individual	Glossy	b	b
24	F2 individual	Normal	h	h
25	F2 individual	Normal	a	a
26	F2 individual	Normal	h	h
27	F2 individual	Normal	h	h
28	F2 individual	Glossy	b	b
29	F2 individual	Normal	h	b
30	F2 individual	Normal	h	h
31	F2 individual	Glossy	b	b
32	F2 individual	Normal	h	h
33	F2 individual	Normal	h	h
34	F2 individual	Normal	h	h
35	F2 individual	Glossy	b	b
36	F2 individual	Glossy	b	b
37	F2 individual	Normal	a	a
38	F2 individual	Normal	h	h
39	F2 individual	Glossy	b	b
40	F2 individual	Glossy	b	b
41	F2 individual	Glossy	b	h
42	F2 individual	Normal	h	h
43	F2 individual	Glossy	b	b
44	F2 individual	Normal	h	a
45	F2 individual	Normal	h	b
46	F2 individual	Glossy	b	b
47	F2 individual	Normal	a	a
48	F2 individual	Normal	h	h
49	F2 individual	Glossy	b	b
50	F2 individual	Normal	h	h
51	F2 individual	Glossy	b	b
52	F2 individual	Glossy	b	b
53	F2 individual	Normal	a	a
54	F2 individual	Glossy	b	h
55	F2 individual	Normal	h	h
56	F2 individual	Glossy	b	b
57	F2 individual	Glossy	b	b
58	F2 individual	Glossy	b	b
59	F2 individual	Normal	h	h
60	F2 individual	Normal	a	a
61	F2 individual	Normal	a	a
62	F2 individual	Normal	h	a
63	F2 individual	Glossy	b	b
64	F2 individual	Normal	h	h
65	F2 individual	Normal	h	a
66	F2 individual	Normal	h	a
67	F2 individual	Glossy	b	b
68	F2 individual	Normal	a	a
69	F2 individual	Normal	h	h
70	F2 individual	Normal	a	a
71	F2 individual	Normal	a	a
72	F2 individual	Normal	b	h
73	F2 individual	Glossy	b	b
74	F2 individual	Glossy	b	b
75	F2 individual	Normal	h	h
76	F2 individual	Normal	a	a
77	F2 individual	Glossy	b	b
78	F2 individual	Normal	h	h
79	F2 individual	Glossy	b	b
80	F2 individual	Glossy	b	b
81	F2 individual	Normal	h	h
82	F2 individual	Normal	h	h
83	F2 individual	Glossy	b	b
84	F2 individual	Normal	h	h
85	F2 individual	Glossy	b	h
86	F2 individual	Normal	a	a
87	F2 individual	Normal	h	h
88	F2 individual	Normal	a	a
89	F2 individual	Normal	a	a
90	F2 individual	Normal	h	h
91	F2 individual	Glossy	b	h
92	F2 individual	Normal	a	a
93	F2 individual	Glossy	h	b
94	F2 individual	Normal	h	h
95	F2 individual	Normal	a	h
96	F2 individual	Glossy	b	h
101	F2 individual	Glossy	b	b
102	F2 individual	Normal	h	h
103	F2 individual	Normal	h	b
104	F2 individual	Normal	h	a
105	F2 individual	Normal	h	h
106	F2 individual	Glossy	b	b
107	F2 individual	Normal	h	h
108	F2 individual	Normal	a	a
109	F2 individual	Normal	a	a
110	F2 individual	Normal	h	h
111	F2 individual	Normal	h	h
112	F2 individual	Normal	h	a
113	F2 individual	Glossy	b	b
114	F2 individual	Normal	a	a
115	F2 individual	Normal	h	h
116	F2 individual	Normal	h	a
117	F2 individual	Glossy	h	b
118	F2 individual	Normal	b?	h
119	F2 individual	Normal	h	a
120	F2 individual	Normal	h	h
121	F2 individual	Glossy	b	b
122	F2 individual	Normal	h	a
123	F2 individual	Normal	h	h
124	F2 individual	Glossy	b	b
125	F2 individual	Normal	h	a
126	F2 individual	Normal	a	a
127	F2 individual	Normal	a	h
128	F2 individual	Normal	h	a
129	F2 individual	Normal	a	h
130	F2 individual	Normal	h	a
131	F2 individual	Glossy	h	b
132	F2 individual	Glossy	b	b
133	F2 individual	Normal	h	h
134	F2 individual	Normal	h	h
135	F2 individual	Normal	h	h
136	F2 individual	Normal	h	h
137	F2 individual	Glossy	b	b
138	F2 individual	Normal	h	h
139	F2 individual	Normal	a	h
140	F2 individual	Normal	h	h
141	F2 individual	Normal	a	a
142	F2 individual	Normal	h	h
143	F2 individual	Normal	a	a
144	F2 individual	Normal	h	h
145	F2 individual	Normal	h	h
146	F2 individual	Normal	a	a
147	F2 individual	Glossy	b	b
148	F2 individual	Normal	a	a
149	F2 individual	Normal	a	h
150	F2 individual	Normal	a	a
151	F2 individual	Normal	a	a
152	F2 individual	Normal	h	h
153	F2 individual	Normal	h	b
154	F2 individual	Normal	h	h
155	F2 individual	Normal	h	h
156	F2 individual	Normal	a	a
157	F2 individual	Glossy	b	b
158	F2 individual	Normal	h	h
159	F2 individual	Normal	a	a
160	F2 individual	Glossy	b	h
161	F2 individual	Normal	h	h
162	F2 individual	Glossy	b	b
163	F2 individual	Glossy	b	b
164	F2 individual	Normal	h	a
165	F2 individual	Normal	a	h
166	F2 individual	Normal	a	a
167	F2 individual	Normal	h	b
168	F2 individual	Normal	a	a
169	F2 individual	Normal	h	h
170	F2 individual	Normal	h	h
171	F2 individual	Normal	h	h
172	F2 individual	Normal	a	a
173	F2 individual	Normal	h	b
174	F2 individual	Normal	a	a
175	F2 individual	Normal	a	h
176	F2 individual	Normal	h	h
177	F2 individual	Glossy	b	b
178	F2 individual	Normal	a	a
179	F2 individual	Normal	h	h
180	F2 individual	Normal	h	a
181	F2 individual	Glossy	b	b
182	F2 individual	Normal	h	h
183	F2 individual	Normal	h	h
184	F2 individual	Glossy	b	b
185	F2 individual	Normal	h	h
186	F2 individual	Normal	h	h
187	F2 individual	Normal	h	h
188	F2 individual	Normal	h	a
189	F2 individual	Normal	h	h
190	F2 individual	Normal	h	h
191	F2 individual	Normal	h	h
192	F2 individual	Glossy	b	b
193	F2 individual	Normal	h	h
194	F2 individual	Normal	h	h
195	F2 individual	Normal	a	a
196	F2 individual	Glossy	b	b
201	F2 individual	Normal	h	a
202	F2 individual	Normal	h	h
203	F2 individual	Glossy	b	b
204	F2 individual	Normal	h	h
205	F2 individual	Glossy	b	b
206	F2 individual	Normal	h	h
207	F2 individual	Normal	h	h
208	F2 individual	Glossy	b	b
209	F2 individual	Normal	h	h
210	F2 individual	Normal	h	h
211	F2 individual	Normal	h	h
212	F2 individual	Normal	h	b
213	F2 individual	Glossy	b	b
214	F2 individual	Normal	h	a
215	F2 individual	Normal	b	h
216	F2 individual	Normal	h	h
217	F2 individual	Normal	h	b
218	F2 individual	Normal	h	h
219	F2 individual	Glossy	b	b
220	F2 individual	Glossy	b	b
221	F2 individual	Normal	h	h
222	F2 individual	Normal	a	a
223	F2 individual	Glossy	b	b
224	F2 individual	Normal	h	a
225	F2 individual	Normal	a	a
226	F2 individual	Normal	h	h
227	F2 individual	Glossy	b	b
228	F2 individual	Normal	a	a
229	F2 individual	Normal	h	a
230	F2 individual	Normal	a	a
231	F2 individual	Normal	h	h
232	F2 individual	Normal	h	h
233	F2 individual	Glossy	b	h
234	F2 individual	Normal	h	h
235	F2 individual	Normal	a	a
236	F2 individual	Normal	h	h
237	F2 individual	Normal	a	a
238	F2 individual	Normal	h	h
239	F2 individual	Normal	h	h
240	F2 individual	Glossy	b	b
241	F2 individual	Normal	a	a
242	F2 individual	Normal	a	a
243	F2 individual	Normal	h	h
244	F2 individual	Glossy	b	b
245	F2 individual	Normal	a	a
246	F2 individual	Normal	h	h
247	F2 individual	Normal	h	h
248	F2 individual	Normal	h	a
249	F2 individual	Glossy	b	h
250	F2 individual	Glossy	b	b
251	F2 individual	Normal	h	b
252	F2 individual	Normal	a	h
253	F2 individual	Normal	a	a
254	F2 individual	Glossy	b	b
255	F2 individual	Normal	h	h
256	F2 individual	Normal	a	h
257	F2 individual	Normal	h	h
258	F2 individual	Normal	a	a
259	F2 individual	Normal	a	a
260	F2 individual	Normal	a	a
261	F2 individual	Normal	h	h
262	F2 individual	Glossy	b	b
263	F2 individual	Normal	h	h
264	F2 individual	Normal	a	a
265	F2 individual	Glossy	b	b
266	F2 individual	Normal	h	b
267	F2 individual	Normal	h	a
268	F2 individual	Normal	h	h
269	F2 individual	Normal	a	a
270	F2 individual	Normal	h	h
271	F2 individual	Normal	h	h
272	F2 individual	Normal	b	h
273	F2 individual	Glossy	b	b
274	F2 individual	Glossy	b	b
275	F2 individual	Normal	h	h
276	F2 individual	Normal	h	h
277	F2 individual	Normal	a	a
278	F2 individual	Glossy	b	b
279	F2 individual	Normal	h	h
280	F2 individual	Normal	a	a
281	F2 individual	Normal	a	a
282	F2 individual	Normal	a	a
283	F2 individual	Normal	h	h
284	F2 individual	Glossy	b	b
285	F2 individual	Glossy	b	b
286	F2 individual	Glossy	b	b
287	F2 individual	Normal	h	h
288	F2 individual	Glossy	h	b
289	F2 individual	Normal	h	h
290	F2 individual	Normal	a	a
291	F2 individual	Glossy	b	h
292	F2 individual	Normal	a	a
293	F2 individual	Normal	h	h
294	F2 individual	Normal	h	h
295	F2 individual	Normal	h	h
296	F2 individual	Normal	h	h
301	F2 individual	Glossy	b	b
302	F2 individual	Normal	b	b
303	F2 individual	Normal	h	b
304	F2 individual	Glossy	b	b
305	F2 individual	Normal	h	h
306	F2 individual	Glossy	b	b
307	F2 individual	Normal	a	a
308	F2 individual	Normal	a	a
309	F2 individual	Normal	h	h
310	F2 individual	Glossy	b	b
311	F2 individual	Normal	h	h
312	F2 individual	Normal	a	h
313	F2 individual	Normal	a	a
314	F2 individual	Normal	h	h
315	F2 individual	Glossy	b	b
316	F2 individual	Glossy	h	h
317	F2 individual	Normal	h	h
318	F2 individual	Glossy	b	b
319	F2 individual	Glossy	b	b
320	F2 individual	Normal	h	a
321	F2 individual	Normal	h	b
322	F2 individual	Normal	h	h
323	F2 individual	Glossy	b	b
324	F2 individual	Normal	h	h
325	F2 individual	Normal	a	a
326	F2 individual	Normal	a	h
327	F2 individual	Normal	h	b
328	F2 individual	Normal	h	h
329	F2 individual	Normal	a	h
330	F2 individual	Normal	h	h
331	F2 individual	Glossy	b	b
332	F2 individual	Normal	h	h
333	F2 individual	Glossy	b	b
334	F2 individual	Normal	h	b
335	F2 individual	Normal	a	a
336	F2 individual	Normal	h	h
337	F2 individual	Normal	a	a
338	F2 individual	Normal	h	h
339	F2 individual	Glossy	b	b
340	F2 individual	Normal	h	h
341	F2 individual	Normal	a	a
342	F2 individual	Normal	h	h
343	F2 individual	Normal	h	h
344	F2 individual	Normal	a	a
345	F2 individual	Normal	a	a
346	F2 individual	Normal	h	h
347	F2 individual	Normal	h	h
348	F2 individual	Normal	a	h
349	F2 individual	Normal	b	b
350	F2 individual	Glossy	b	b
351	F2 individual	Normal	a	a
352	F2 individual	Normal	h	h
353	F2 individual	Normal	a	a
354	F2 individual	Normal	h	h
355	F2 individual	Normal	h	h
356	F2 individual	Glossy	b	b
357	F2 individual	Glossy	b	b
358	F2 individual	Normal	h	h
359	F2 individual	Normal	a	h
360	F2 individual	Glossy	b	b
361	F2 individual	Glossy	b	b
362	F2 individual	Normal	a	a
363	F2 individual	Normal	a	h
364	F2 individual	Normal	h	h
365	F2 individual	Glossy	b	b
366	F2 individual	Normal	h	h
367	F2 individual	Normal	h	h
368	F2 individual	Normal	h	a
369	F2 individual	Glossy	b	b
370	F2 individual	Glossy	b	b
371	F2 individual	Glossy	b	h
372	F2 individual	Normal	h	h
373	F2 individual	Normal	a	a
374	F2 individual	Normal	a	a
375	F2 individual	Normal	h	h
376	F2 individual	Normal	h	h
377	F2 individual	Normal	h	h
378	F2 individual	Normal	a	h
379	F2 individual	Normal	a	a
380	F2 individual	Normal	b	h
381	F2 individual	Normal	h	h
382	F2 individual	Normal	h	h
383	F2 individual	Normal	h	h
384	F2 individual	Glossy	b	b
385	F2 individual	Normal	h	h
386	F2 individual	Normal	h	h
387	F2 individual	Normal	h	h
388	F2 individual	Glossy	b	b
389	F2 individual	Normal	h	h
390	F2 individual	Normal	h	b
391	F2 individual	Normal	a	a
392	F2 individual	Normal	h	h
393	F2 individual	Normal	a	a
394	F2 individual	Normal	h	h
395	F2 individual	Glossy	b	b
396	F2 individual	Normal	a	a
401	F2 individual	Normal	a	a
402	F2 individual	Normal	h	h
403	F2 individual	Normal	h	h
404	F2 individual	Normal	h	h
405	F2 individual	Normal	h	h
406	F2 individual	Glossy	b	b
407	F2 individual	Normal	h	h
408	F2 individual	Normal	h	h
409	F2 individual	Glossy	b	b
410	F2 individual	Glossy	b	b
411	F2 individual	Normal	h	h
412	F2 individual	Normal	a	a
413	F2 individual	Normal	a	a
414	F2 individual	Normal	h	h
415	F2 individual	Normal	a	a
416	F2 individual	Normal	h	h
417	F2 individual	Glossy	b	b
418	F2 individual	Normal	a	a
419	F2 individual	Normal	h	h
420	F2 individual	Normal	h	h
421	F2 individual	Normal	a	a
422	F2 individual	Normal	h	h
423	F2 individual	Glossy	b	b
424	F2 individual	Normal	a	a
425	F2 individual	Glossy	b	b
426	F2 individual	Normal	h	h
427	F2 individual	Glossy	b	b
428	F2 individual	Normal	h	a
429	F2 individual	Normal	h	h
430	F2 individual	Normal	a	a
431	F2 individual	Normal	h	h
432	F2 individual	Normal	a	a
433	F2 individual	Normal	a	h
434	F2 individual	Normal	a	h
435	F2 individual	Normal	h	h
436	F2 individual	Normal	h	h
437	F2 individual	Normal	h	a
438	F2 individual	Normal	h	h
439	F2 individual	Normal	h	a
440	F2 individual	Normal	h	h
441	F2 individual	Normal	h	h
442	F2 individual	Normal	a	a
443	F2 individual	Normal	h	h
444	F2 individual	Glossy	b	b
445	F2 individual	Glossy	b	h
446	F2 individual	Normal	h	h
447	F2 individual	Normal	h	h
448	F2 individual	Normal	h	h
449	F2 individual	Normal	a	a
450	F2 individual	Glossy	b	b
451	F2 individual	Glossy	b	b
452	F2 individual	Glossy	b	b
453	F2 individual	Normal	a	a
454	F2 individual	Normal	a	a
455	F2 individual	Normal	a	a
456	F2 individual	Glossy	b	b
457	F2 individual	Normal	a	a
458	F2 individual	Glossy	b	b
459	F2 individual	Normal	h	h
460	F2 individual	Normal	a	a
461	F2 individual	Glossy	b	b
462	F2 individual	Normal	a	h
463	F2 individual	Normal	h	h
464	F2 individual	Normal	h	h
465	F2 individual	Normal	h	h
466	F2 individual	Normal	a	a
467	F2 individual	Normal	a	a
468	F2 individual	Normal	a	a
469	F2 individual	Normal	h	h
470	F2 individual	Glossy	b	b
471	F2 individual	Normal	a	a
472	F2 individual	Normal	h	h
473	F2 individual	Normal	h	h
474	F2 individual	Normal	h	h
475	F2 individual	Normal	h	b
476	F2 individual	Normal	h	h
477	F2 individual	Normal	h	h
478	F2 individual	Normal	h	h
479	F2 individual	Glossy	b	b
480	F2 individual	Glossy	b	b
481	F2 individual	Normal	a	h
482	F2 individual	Normal	h	h
483	F2 individual	Normal	h	h
484	F2 individual	Glossy	b	b
485	F2 individual	Normal	h	a
486	F2 individual	Normal	a	a
487	F2 individual	Glossy	b	b
488	F2 individual	Normal	a	a
489	F2 individual	Normal	a	a
490	F2 individual	Normal	h	h
491	F2 individual	Normal	h	h
492	F2 individual	Normal	h	h
493	F2 individual	Glossy	b	b
494	F2 individual	Normal	h	h
495	F2 individual	Normal	h	h
496	F2 individual	Normal	h	h
501	F2 individual	Normal	a	a
502	F2 individual	Normal	h	h
503	F2 individual	Normal	h	h
504	F2 individual	Normal	h	h
505	F2 individual	Glossy	b	b
506	F2 individual	Normal	b	b
507	F2 individual	Normal	h	h
508	F2 individual	Normal	h	h
509	F2 individual	Normal	h	h
510	F2 individual	Normal	b	b
511	F2 individual	Normal	h	a
512	F2 individual	Normal	a	a
513	F2 individual	Normal	a	a
514	F2 individual	Normal	a	a
515	F2 individual	Normal	h	h
516	F2 individual	Normal	h	h
517	F2 individual	Normal	a	h
518	F2 individual	Normal	h	h
519	F2 individual	Normal	h	h
520	F2 individual	Normal	h	h
521	F2 individual	Normal	h	h
522	F2 individual	Normal	h	h
523	F2 individual	Normal	h	h
524	F2 individual	Normal	h	h
525	F2 individual	Normal	h	h
526	F2 individual	Normal	h	a
527	F2 individual	Normal	a	a
528	F2 individual	Normal	a	a
529	F2 individual	Normal	h	h
530	F2 individual	Normal	h	h
531	F2 individual	Normal	a	a
532	F2 individual	Normal	a	a
533	F2 individual	Normal	a	a
534	F2 individual	Normal	a	a
535	F2 individual	Normal	a	a
536	F2 individual	Normal	h	h
537	F2 individual	Normal	a	h
538	F2 individual	Normal	h	h
539	F2 individual	Normal	h	h
540	F2 individual	Normal	h	h
541	F2 individual	Glossy	b	b
542	F2 individual	Glossy	b	b
543	F2 individual	Normal	h	h
544	F2 individual	Normal	h	h
545	F2 individual	Normal	h	h
546	F2 individual	Normal	b	h
547	F2 individual	Glossy	b	b
548	F2 individual	Normal	h	h
549	F2 individual	Glossy	b	b
550	F2 individual	Glossy	b	b
551	F2 individual	Glossy	b	b
552	F2 individual	Normal	h	h
553	F2 individual	Normal	a	a
554	F2 individual	Normal	h	h
555	F2 individual	Normal	h	h
556	F2 individual	Normal	a	a
557	F2 individual	Glossy	b	b
558	F2 individual	Normal	a	h
559	F2 individual	Normal	a	a
560	F2 individual	Normal	h	h
561	F2 individual	Glossy	b	b
562	F2 individual	Normal	a	a
563	F2 individual	Normal	h	h
564	F2 individual	Normal	h	a
565	F2 individual	Normal	h	h
566	F2 individual	Normal	h	h
567	F2 individual	Glossy	b	h
568	F2 individual	Normal	a	a
569	F2 individual	Glossy	h	b
570	F2 individual	Normal	a	h
571	F2 individual	Normal	a	a
572	F2 individual	Normal	h	h
573	F2 individual	Glossy	b	b
574	F2 individual	Normal	h	a
575	F2 individual	Glossy	b	b
576	F2 individual	Glossy	b	b
577	F2 individual	Normal	h	b
578	F2 individual	Normal	a	h
579	F2 individual	Normal	h	h
580	F2 individual	Normal	h	h
581	F2 individual	Normal	h	b
582	F2 individual	Glossy	b	b
583	F2 individual	Normal	a	a
584	F2 individual	Normal	a	h
585	F2 individual	Normal	a	a
586	F2 individual	Normal	h	h
587	F2 individual	Normal	a	a
588	F2 individual	Glossy	b	b
589	F2 individual	Normal	h	b
590	F2 individual	Normal	h	h
591	F2 individual	Normal	a	a
592	F2 individual	Glossy	b	b
593	F2 individual	Normal	h	h
594	F2 individual	Normal	h	h
595	F2 individual	Normal	a	a
596	F2 individual	Normal	a	a
601	F2 individual	Normal	h	h
602	F2 individual	Glossy	b	b
603	F2 individual	Normal	h	h
604	F2 individual	Normal	h	h
605	F2 individual	Normal	a	a
606	F2 individual	Glossy	b	b
607	F2 individual	Glossy	b	b
608	F2 individual	Glossy	b	b
609	F2 individual	Normal	h	h
610	F2 individual	Normal	b	h
611	F2 individual	Normal	h	a
612	F2 individual	Normal	h	h
613	F2 individual	Normal	a	a
614	F2 individual	Normal	h	h
615	F2 individual	Normal	a	h
616	F2 individual	Glossy	b	b
617	F2 individual	Normal	a	h
618	F2 individual	Normal	a	a
619	F2 individual	Normal	a	a
620	F2 individual	Normal	h	h
621	F2 individual	Normal	h	h
622	F2 individual	Normal	h	h
623	F2 individual	Normal	h	h
624	F2 individual	Normal	h	h
625	F2 individual	Normal	h	h
626	F2 individual	Normal	a	a
627	F2 individual	Normal	a	a
628	F2 individual	Normal	h	h
629	F2 individual	Normal	a	a
630	F2 individual	Normal	h	b
631	F2 individual	Normal	h	h
632	F2 individual	Normal	h	h
633	F2 individual	Normal	h	h
634	F2 individual	Glossy	b	b
635	F2 individual	Normal	h	h
636	F2 individual	Normal	h	h
637	F2 individual	Normal	h	h
638	F2 individual	Normal	h	h
639	F2 individual	Glossy	b	h
640	F2 individual	Normal	h	h
641	F2 individual	Normal	a	a
642	F2 individual	Normal	h	h
643	F2 individual	Normal	h	h
644	F2 individual	Normal	a	h
645	F2 individual	Normal	h	h
646	F2 individual	Glossy	b	b
647	F2 individual	Normal	a	a
648	F2 individual	Normal	a	a
649	F2 individual	Normal	h	h
650	F2 individual	Normal	h	h
651	F2 individual	Normal	a	a
652	F2 individual	Normal	a	a
653	F2 individual	Normal	h	h
654	F2 individual	Normal	h	h
655	F2 individual	Normal	a	a
656	F2 individual	Normal	h	h
657	F2 individual	Normal	a	a
658	F2 individual	Glossy	b	b
659	F2 individual	Glossy	b	b
660	F2 individual	Normal	h	a
661	F2 individual	Glossy	h	b
662	F2 individual	Normal	h	h
663	F2 individual	Normal	h	b
664	F2 individual	Normal	h	h
665	F2 individual	Normal	h	h
666	F2 individual	Normal	h	h
667	F2 individual	Glossy	b	b
668	F2 individual	Glossy	b	b
669	F2 individual	Normal	h	h
670	F2 individual	Normal	h	h
671	F2 individual	Normal	?	a
672	F2 individual	Normal	h	h
673	F2 individual	Normal	a	a
674	F2 individual	Normal	a	a
675	F2 individual	Normal	h	a
676	F2 individual	Glossy	a	b
677	F2 individual	Normal	a	h
678	F2 individual	Normal	h	a
679	F2 individual	Normal	h	h
680	F2 individual	Glossy	b	b
681	F2 individual	Glossy	b	b
682	F2 individual	Normal	a	a
683	F2 individual	Normal	a	a
684	F2 individual	Normal	h	h
685	F2 individual	Normal	a	a
686	F2 individual	Normal	a	a
687	F2 individual	Normal	h	h
688	F2 individual	Normal	h	h
689	F2 individual	Glossy	b	h
690	F2 individual	Normal	h	h
691	F2 individual	Glossy	b	b
692	F2 individual	Normal	h	h
693	F2 individual	Glossy	b	b
694	F2 individual	Normal	h	h
695	F2 individual	Normal	h	h
696	F2 individual	Normal	h	a
701	F2 individual	Normal	b	b
702	F2 individual	Normal	h	h
703	F2 individual	Glossy	b	b
704	F2 individual	Normal	h	h
705	F2 individual	Normal	h	h
706	F2 individual	Normal	h	h
707	F2 individual	Normal	h	h
708	F2 individual	Normal	h	h
709	F2 individual	Normal	h	h
710	F2 individual	Glossy	b	b
711	F2 individual	Normal	a	a
712	F2 individual	Glossy	b	b
713	F2 individual	Glossy	b	h
714	F2 individual	Normal	a	a
715	F2 individual	Normal	a	a
716	F2 individual	Glossy	b	b
717	F2 individual	Normal	h	h
718	F2 individual	Normal	a	a
719	F2 individual	Normal	b?	h
720	F2 individual	Normal	a	a
721	F2 individual	Normal	a	a
722	F2 individual	Normal	a	a
723	F2 individual	Normal	h	h
724	F2 individual	Normal	a	a
725	F2 individual	Normal	a	a
726	F2 individual	Normal	h	h
727	F2 individual	Normal	a	a
728	F2 individual	Normal	b	h
729	F2 individual	Normal	h	h
730	F2 individual	Normal	a	a
731	F2 individual	Normal	h	h
732	F2 individual	Normal	h	h
733	F2 individual	Normal	a	a
734	F2 individual	Normal	a	a
735	F2 individual	Normal	h	h
736	F2 individual	Normal	a	h
737	F2 individual	Glossy	b	b
738	F2 individual	Normal	b	b
739	F2 individual	Normal	h	h
740	F2 individual	Glossy	b	h
741	F2 individual	Normal	a	a
742	F2 individual	Normal	h	h
743	F2 individual	Glossy	b	b
744	F2 individual	Glossy	b	b
745	F2 individual	Glossy	b	b
746	F2 individual	Glossy	b	b
747	F2 individual	Normal	h	h
748	F2 individual	Normal	a	a
749	F2 individual	Glossy	b	b
750	F2 individual	Normal	b	b
751	F2 individual	Glossy	b	b
752	F2 individual	Normal	h	h
753	F2 individual	Normal	h	a
754	F2 individual	Normal	h	h
755	F2 individual	Normal	a	b
756	F2 individual	Glossy	b	b
757	F2 individual	Normal	h	h
758	F2 individual	Glossy	b	b
759	F2 individual	Normal	a	a
760	F2 individual	Glossy	b	b
761	F2 individual	Normal	h	h
762	F2 individual	Glossy	h	b
763	F2 individual	Normal	h	b
764	F2 individual	Normal	h	h
765	F2 individual	Glossy	b	b
766	F2 individual	Normal	a	a
767	F2 individual	Normal	a	a
768	F2 individual	Glossy	b	b
769	F2 individual	Normal	h	a
770	F2 individual	Normal	a	h
771	F2 individual	Normal	h	h
772	F2 individual	Normal	h	h
773	F2 individual	Glossy	b	h
774	F2 individual	Glossy	b	b
775	F2 individual	Normal	a	a
776	F2 individual	Normal	a	a
777	F2 individual	Normal	h	h
778	F2 individual	Normal	a	a
779	F2 individual	Normal	a	a
780	F2 individual	Normal	a	h
781	F2 individual	Normal	a	a
782	F2 individual	Normal	h	h
783	F2 individual	Normal	h	h
784	F2 individual	Normal	h	h
785	F2 individual	Normal	a	a
786	F2 individual	Normal	h	h
787	F2 individual	Glossy	b	h
788	F2 individual	Glossy	b	b
789	F2 individual	Normal	h	h
790	F2 individual	Normal	a	h
791	F2 individual	Normal	h	h
792	F2 individual	Normal	h	b
793	F2 individual	Normal	h	a
794	F2 individual	Normal	h	h
795	F2 individual	Normal	h	a
796	F2 individual	Normal	a	a
801	F2 individual	Normal	h	a
802	F2 individual	Normal	h	b
803	F2 individual	Normal	h	a
804	F2 individual	Normal	h	h
805	F2 individual	Normal	a	a
806	F2 individual	Normal	a	a
807	F2 individual	Normal	h	h
808	F2 individual	Normal	h	h
809	F2 individual	Normal	h	h
810	F2 individual	Glossy	b	h
811	F2 individual	Normal	h	h
812	F2 individual	Normal	h	a
813	F2 individual	Normal	a	a
814	F2 individual	Normal	a	a
815	F2 individual	Normal	h	h
816	F2 individual	Normal	a	a
817	F2 individual	Normal	a	a
818	F2 individual	Normal	a	a
819	F2 individual	Normal	h	h
820	F2 individual	Normal	a	a
821	F2 individual	Glossy	b	b
822	F2 individual	Normal	a	h
823	F2 individual	Glossy	b	b
824	F2 individual	Glossy	b	h
825	F2 individual	Normal	h	h
826	F2 individual	Normal	h	h
827	F2 individual	Glossy	b	b
828	F2 individual	Normal	a	a
829	F2 individual	Normal	h	h
830	F2 individual	Normal	h	h
831	F2 individual	Normal	a	a
832	F2 individual	Normal	h	h
833	F2 individual	Glossy	b	b
834	F2 individual	Glossy	b	b
835	F2 individual	Normal	h	h
836	F2 individual	Normal	h	h
837	F2 individual	Normal	h	h
838	F2 individual	Glossy	b	b
839	F2 individual	Normal	h	h
840	F2 individual	Normal	a	a
841	F2 individual	Normal	h	h
842	F2 individual	Normal	a	a
843	F2 individual	Normal	h	a
844	F2 individual	Normal	h	h
845	F2 individual	Normal	h	h
846	F2 individual	Normal	h	a
847	F2 individual	Glossy	b	b
848	F2 individual	Normal	a	a
849	F2 individual	Normal	a	a
850	F2 individual	Normal	h	h
851	F2 individual	Normal	h	b
852	F2 individual	Normal	h	h
853	F2 individual	Normal	a	a
854	F2 individual	Normal	a	a
855	F2 individual	Normal	a	a
856	F2 individual	Glossy	b	b
857	F2 individual	Normal	a	a
858	F2 individual	Normal	h	h
859	F2 individual	Normal	a	a
860	F2 individual	Normal	h	h
861	F2 individual	Normal	h	h
862	F2 individual	Normal	h	h
863	F2 individual	Glossy	b	b
864	F2 individual	Glossy	b	b
865	F2 individual	Normal	a	a
866	F2 individual	Normal	h	h
867	F2 individual	Normal	h	h
868	F2 individual	Normal	h	a
869	F2 individual	Normal	h	a
870	F2 individual	Glossy	b	b
871	F2 individual	Glossy	b	b
872	F2 individual	Glossy	b	b
873	F2 individual	Normal	a	h
874	F2 individual	Glossy	b	h
875	F2 individual	Glossy	b	b
876	F2 individual	Normal	h	b
877	F2 individual	Normal	a	a
878	F2 individual	Glossy	b	b
879	F2 individual	Normal	h	h
880	F2 individual	Normal	a	a
881	F2 individual	Normal	a	a
882	F2 individual	Normal	h	h
883	F2 individual	Normal	h	h
884	F2 individual	Normal	h	h
885	F2 individual	Normal	a	a
886	F2 individual	Normal	h	h
887	F2 individual	Normal	a	a
888	F2 individual	Glossy	b	b
889	F2 individual	Glossy	b	b
890	F2 individual	Normal	h	h
891	F2 individual	Normal	h	h
892	F2 individual	Glossy	b	b
893	F2 individual	Normal	a	a
894	F2 individual	Normal	a	a
895	F2 individual	Normal	h	h
896	F2 individual	Normal	h	h
901	F2 individual	Normal	h	h
902	F2 individual	Normal	h	h
903	F2 individual	Normal	h	b
904	F2 individual	Normal	h?	a
905	F2 individual	Normal	h	h
906	F2 individual	Normal	h	h
907	F2 individual	Normal	h	h
908	F2 individual	Normal	h	h
909	F2 individual	Glossy	b	b
910	F2 individual	Glossy	b	b
911	F2 individual	Glossy	b	h
912	F2 individual	Normal	h	a
913	F2 individual	Normal	h	h
914	F2 individual	Normal	h	h
915	F2 individual	Normal	a	a
916	F2 individual	Normal	h	h
917	F2 individual	Normal	h	h
918	F2 individual	Glossy	b	b
919	F2 individual	Normal	a	a
920	F2 individual	Normal	h	h
921	F2 individual	Normal	a	a
922	F2 individual	Glossy	b	b
923	F2 individual	Normal	h	h
924	F2 individual	Normal	h	h
925	F2 individual	Normal	h	h
926	F2 individual	Glossy	b	b
927	F2 individual	Normal	h	h
928	F2 individual	Normal	h	h
929	F2 individual	Glossy	b	b
930	F2 individual	Normal	h	h
931	F2 individual	Normal	h	h
932	F2 individual	Normal	h	h
933	F2 individual	Normal	h	h
934	F2 individual	Normal	a	a
935	F2 individual	Normal	a	a
936	F2 individual	Normal	a	a
937	F2 individual	Glossy	b	h
938	F2 individual	Glossy	b	b
939	F2 individual	Normal	a	a
940	F2 individual	Normal	h	h
941	F2 individual	Normal	h	h
942	F2 individual	Normal	a	a
943	F2 individual	Glossy	b	b
944	F2 individual	Glossy	b	b
945	F2 individual	Normal	h	h
946	F2 individual	Normal	h	h
947	F2 individual	Glossy	h	b
948	F2 individual	Normal	h	h
949	F2 individual	Normal	a	a
950	F2 individual	Normal	a	a
951	F2 individual	Normal	h	h
952	F2 individual	Normal	a	a
953	F2 individual	Normal	h	h
954	F2 individual	Normal	h	h
955	F2 individual	Normal	h	h
956	F2 individual	Normal	a	a
957	F2 individual	Normal	h	h
958	F2 individual	Normal	a	a
959	F2 individual	Glossy	b	b
960	F2 individual	Normal	a	a
961	F2 individual	Normal	h	b
962	F2 individual	Normal	a	a
963	F2 individual	Glossy	b	b
964	F2 individual	Normal	h	a
965	F2 individual	Normal	a	h
966	F2 individual	Normal	h	h
967	F2 individual	Normal	h	h
968	F2 individual	Normal	h	h
969	F2 individual	Glossy	b	b
970	F2 individual	Normal	h	h
971	F2 individual	Normal	a	a
972	F2 individual	Normal	h	h
973	F2 individual	Normal	h	h
974	F2 individual	Normal	h	h
975	F2 individual	Normal	a	a
976	F2 individual	Normal	h	h
977	F2 individual	Normal	h	b
978	F2 individual	Normal	h	h
979	F2 individual	Glossy	b	b
980	F2 individual	Normal	h	h
981	F2 individual	Normal	h	h
982	F2 individual	Normal	h	h
983	F2 individual	Glossy	b	h
984	F2 individual	Normal	h	a
985	F2 individual	Normal	h	h
986	F2 individual	Normal	h	h
987	F2 individual	Normal	h	h
988	F2 individual	Normal	a	a
989	F2 individual	Normal	h	h
990	F2 individual	Glossy	b	b
991	F2 individual	Normal	h	h
992	F2 individual	Normal	h	h
993	F2 individual	Glossy	b	b
994	F2 individual	Normal	a	a
995	F2 individual	Normal	h	h
996	F2 individual	Glossy	b	b
1001	F2 individual	Normal	h	h
1002	F2 individual	Normal	a	a
1003	F2 individual	Normal	h	a
1004	F2 individual	Glossy	b	b
1005	F2 individual	Normal	a	a
1006	F2 individual	Normal	h	h
1007	F2 individual	Normal	h	a
1008	F2 individual	Normal	a	h
1009	F2 individual	Normal	h	h
1010	F2 individual	Normal	h	h
1011	F2 individual	Normal	a	a
1012	F2 individual	Normal	h	h
1013	F2 individual	Normal	h	h
1014	F2 individual	Normal	a	a
1015	F2 individual	Normal	a	h
1016	F2 individual	Normal	h	h
1017	F2 individual	Normal	a	a
1018	F2 individual	Normal	a	a
1019	F2 individual	Normal	a	a
1020	F2 individual	Normal	b	h
1021	F2 individual	Normal	h	h
1022	F2 individual	Normal	h	h
1023	F2 individual	Glossy	b	b
1024	F2 individual	Normal	h	h
1025	F2 individual	Normal	h	h
1026	F2 individual	Glossy	b	b
1027	F2 individual	Glossy	b	b
1028	F2 individual	Normal	h	h
1029	F2 individual	Normal	a	a
1030	F2 individual	Normal	h	a
1031	F2 individual	Normal	h	h
1032	F2 individual	Normal	a	h
1033	F2 individual	Normal	a	a
1034	F2 individual	Normal	h	h
1035	F2 individual	Normal	h	h
1036	F2 individual	Normal	h	h
1037	F2 individual	Glossy	b	b
1038	F2 individual	Normal	h	h
1039	F2 individual	Normal	h	h
1040	F2 individual	Normal	h	h
1041	F2 individual	Glossy	b	b
1042	F2 individual	Glossy	b	b
1043	F2 individual	Glossy	b	b
1044	F2 individual	Glossy	b	b
1045	F2 individual	Glossy	b	b
1046	F2 individual	Normal	h	h
1047	F2 individual	Normal	a	a
1048	F2 individual	Normal	a	a
1049	F2 individual	Normal	h	h
1050	F2 individual	Normal	h	h
1051	F2 individual	Normal	h	h
1052	F2 individual	Normal	a	a
1053	F2 individual	Normal	a	a
1054	F2 individual	Normal	a	a
1055	F2 individual	Normal	h	h
1056	F2 individual	Normal	a	h
1057	F2 individual	Normal	a	a
1058	F2 individual	Normal	h	h
1059	F2 individual	Normal	h	h
1060	F2 individual	Normal	h	h
1061	F2 individual	Normal	h	h
1062	F2 individual	Normal	a	a
1063	F2 individual	Normal	h	h
1064	F2 individual	Glossy	b	b
1065	F2 individual	Normal	h	b
1066	F2 individual	Normal	h	b
1067	F2 individual	Normal	h	h
1068	F2 individual	Normal	a	a
1069	F2 individual	Normal	h	h
1070	F2 individual	Normal	a	b
1071	F2 individual	Normal	a	a
1072	F2 individual	Glossy	b	b
1073	F2 individual	Normal	a	a
1074	F2 individual	Glossy	b	h
1075	F2 individual	Normal	a	a
1076	F2 individual	Normal	a	a
1077	F2 individual	Glossy	b	b
1078	F2 individual	Glossy	b	b
1079	F2 individual	Glossy	b	b
1080	F2 individual	Glossy	b	b
1081	F2 individual	Normal	a	a
1082	F2 individual	Glossy	b	b
1083	F2 individual	Normal	a	a
1084	F2 individual	Normal	h	h
1085	F2 individual	Normal	a	a
1086	F2 individual	Normal	h	h
1087	F2 individual	Normal	h	h
1088	F2 individual	Normal	h	h
1089	F2 individual	Glossy	b	b
1090	F2 individual	Normal	h	h
1091	F2 individual	Glossy	b	b
1092	F2 individual	Glossy	b	h
1093	F2 individual	Glossy	b	h
1094	F2 individual	Normal	h	h
1095	F2 individual	Normal	b	h
1096	F2 individual	Glossy	b	h
1101	F2 individual	Normal	h	a
1102	F2 individual	Normal	h	h
1103	F2 individual	Normal	h	h
1104	F2 individual	Glossy	h	b
1105	F2 individual	Normal	a	a
1106	F2 individual	Normal	h	h
1107	F2 individual	Normal	a	a
1108	F2 individual	Normal	a	a
1109	F2 individual	Normal	h	h
1110	F2 individual	Normal	h	h
1111	F2 individual	Normal	a	a
1112	F2 individual	Normal	a	a
1113	F2 individual	Glossy	b	b
1114	F2 individual	Glossy	b	b
1115	F2 individual	Normal	h	h
1116	F2 individual	Normal	h	h
1117	F2 individual	Glossy	b	b
1118	F2 individual	Normal	h	b
1119	F2 individual	Normal	h	h
1120	F2 individual	Normal	a	a
1121	F2 individual	Normal	a	a
1122	F2 individual	Normal	h	h
1123	F2 individual	Glossy	b	b
1124	F2 individual	Normal	a	a
1125	F2 individual	Normal	h	h
1126	F2 individual	Normal	h	h
1127	F2 individual	Normal	h	h
1128	F2 individual	Normal	h	h
1129	F2 individual	Normal	h	a
1130	F2 individual	Normal	h	h
1131	F2 individual	Normal	a	a
1132	F2 individual	Normal	h	h
1133	F2 individual	Glossy	b	h
1134	F2 individual	Normal	h	h
1135	F2 individual	Normal	a	a
1136	F2 individual	Normal	h	b
1137	F2 individual	Glossy	b	b
1138	F2 individual	Glossy	b	b
1139	F2 individual	Glossy	h	b
1140	F2 individual	Glossy	b	b
1141	F2 individual	Normal	h	a
1142	F2 individual	Normal	h	h
1143	F2 individual	Normal	h	h
1144	F2 individual	Normal	h	h
1145	F2 individual	Glossy	b	b
1146	F2 individual	Normal	h	h
1147	F2 individual	Normal	h	h
1148	F2 individual	Glossy	b	b
1149	F2 individual	Normal	h	h
1150	F2 individual	Normal	a	a
1151	F2 individual	Normal	h	h
1152	F2 individual	Normal	h	h
1153	F2 individual	Normal	h	h
1154	F2 individual	Normal	b	b
1155	F2 individual	Normal	a	a
1156	F2 individual	Glossy	b	b
1157	F2 individual	Normal	h	h
1158	F2 individual	Normal	h	h
1159	F2 individual	Normal	a	a
1160	F2 individual	Normal	a	a
1161	F2 individual	Normal	h	h
1162	F2 individual	Normal	h	h
1163	F2 individual	Normal	a	h
1164	F2 individual	Normal	h	h
1165	F2 individual	Glossy	b	h
1166	F2 individual	Glossy	b	b
1167	F2 individual	Normal	h	h
1168	F2 individual	Glossy	b	b
1169	F2 individual	Normal	a	a
1170	F2 individual	Normal	h	b
1171	F2 individual	Glossy	b	h
1172	F2 individual	Glossy	b	b
1173	F2 individual	Normal	a	a
1174	F2 individual	Normal	h	h
1175	F2 individual	Normal	h	h
1176	F2 individual	Normal	h	h
1177	F2 individual	Glossy	b	b
1178	F2 individual	Normal	h	h
1179	F2 individual	Glossy	b	b
1180	F2 individual	Normal	h	h
1181	F2 individual	Normal	h	h
1182	F2 individual	Glossy	b	b
1183	F2 individual	Glossy	b	b
1184	F2 individual	Normal	h	h
1185	F2 individual	Normal	a	a
1186	F2 individual	Normal	h	b
1187	F2 individual	Normal	h	h
1188	F2 individual	Normal	h	h
1189	F2 individual	Normal	h	h
1190	F2 individual	Normal	a	a
1191	F2 individual	Normal	a	a
1192	F2 individual	Normal	a	a
1193	F2 individual	Normal	h	h
1194	F2 individual	Normal	h	h
1195	F2 individual	Normal	h	b
1196	F2 individual	Glossy	b	b
1201	F2 individual	Normal	a	a
1202	F2 individual	Normal	a	h
1203	F2 individual	Normal	h	h
1204	F2 individual	Normal	a	h
1205	F2 individual	Normal	h	h
1206	F2 individual	Normal	h	h
1207	F2 individual	Normal	h	h
1208	F2 individual	Normal	a	a
1209	F2 individual	Normal	a	a
1210	F2 individual	Normal	h	h
1211	F2 individual	Glossy	b	b
1212	F2 individual	Normal	h	h
1213	F2 individual	Normal	h	h
1214	F2 individual	Normal	a	a
1215	F2 individual	Glossy	b	b
1216	F2 individual	Normal	h	b
1217	F2 individual	Normal	h	b
1218	F2 individual	Glossy	b	b
1219	F2 individual	Normal	h	h
1220	F2 individual	Normal	h	h
1221	F2 individual	Normal	h	h
1222	F2 individual	Glossy	b	b
1223	F2 individual	Normal	h	h
1224	F2 individual	Normal	h	h
1225	F2 individual	Normal	h	h
1226	F2 individual	Normal	h	h
1227	F2 individual	Normal	h	h
1228	F2 individual	Normal	a	b
1229	F2 individual	Normal	h	a
1230	F2 individual	Normal	a	a
1231	F2 individual	Glossy	b	b
1232	F2 individual	Normal	h	h
1233	F2 individual	Glossy	b	b
1234	F2 individual	Normal	h	h
1235	F2 individual	Glossy	b	b
1236	F2 individual	Normal	h	h
1237	F2 individual	Normal	a	a
1238	F2 individual	Normal	h	h
1239	F2 individual	Normal	a	a
1240	F2 individual	Normal	h	h
1241	F2 individual	Glossy	b	b
1242	F2 individual	Normal	h	h
1243	F2 individual	Normal	h	h
1244	F2 individual	Normal	h	h
1245	F2 individual	Glossy	b	b
1246	F2 individual	Normal	h	h
1247	F2 individual	Glossy	b	b
1248	F2 individual	Normal	h	h
1249	F2 individual	Normal	a	h
1250	F2 individual	Normal	h	h
1251	F2 individual	Glossy	b	b
1252	F2 individual	Glossy	b	b
1253	F2 individual	Glossy	b	b
1254	F2 individual	Normal	h	h
1255	F2 individual	Glossy	b	b
1256	F2 individual	Normal	h	h
1257	F2 individual	Normal	h	a
1258	F2 individual	Normal	h	h
1259	F2 individual	Normal	a	a
1260	F2 individual	Normal	a	a
1261	F2 individual	Glossy	b	h
1262	F2 individual	Normal	h	h
1263	F2 individual	Normal	a	a
1264	F2 individual	Normal	a	a
1265	F2 individual	Normal	h	h
1266	F2 individual	Normal	h	a
1267	F2 individual	Normal	h	h
1268	F2 individual	Glossy	b	b
1269	F2 individual	Glossy	b	b
1270	F2 individual	Normal	h	h
1271	F2 individual	Normal	h	a
1272	F2 individual	Normal	h	h
1273	F2 individual	Normal	h	h
1274	F2 individual	Glossy	b	b
1275	F2 individual	Normal	h	h
1276	F2 individual	Normal	a	a
1277	F2 individual	Normal	a	a
1278	F2 individual	Glossy	h	b
1279	F2 individual	Normal	h	h
1280	F2 individual	Normal	h	h
1281	F2 individual	Normal	h	h
1282	F2 individual	Glossy	b	b
1283	F2 individual	Normal	h	h
1284	F2 individual	Normal	a	a
1285	F2 individual	Glossy	b	b
1286	F2 individual	Normal	h	a
1287	F2 individual	Glossy	b	b
1288	F2 individual	Normal	b	h
1289	F2 individual	Normal	h	h
1290	F2 individual	Normal	h	h
1291	F2 individual	Glossy	b	b
1292	F2 individual	Glossy	b	h
1293	F2 individual	Normal	a	a
1294	F2 individual	Glossy	h	b
1295	F2 individual	Normal	h	h
1296	F2 individual	Normal	h	h
1301	F2 individual	Normal	b	h
1302	F2 individual	Normal	b	h
1303	F2 individual	Normal	h	h
1304	F2 individual	Normal	h	h
1305	F2 individual	Normal	h	h
1306	F2 individual	Normal	h	h
1307	F2 individual	Glossy	b	b
1308	F2 individual	Normal	b	a
1309	F2 individual	Normal	a	a
1310	F2 individual	Glossy	b	b
1311	F2 individual	Glossy	b	b
1312	F2 individual	Glossy	b	b
1313	F2 individual	Normal	h	h
1314	F2 individual	Normal	a	a
1315	F2 individual	Normal	a	a
1316	F2 individual	Normal	a	b
1317	F2 individual	Glossy	b	b
1318	F2 individual	Normal	h	h
1319	F2 individual	Normal	h	h
1320	F2 individual	Normal	h	h
1321	F2 individual	Normal	h	h
1322	F2 individual	Normal	h	h
1323	F2 individual	Normal	h	h
1324	F2 individual	Normal	h	h
1325	F2 individual	Normal	h	h
1326	F2 individual	Normal	h	h
1327	F2 individual	Normal	h	h
1328	F2 individual	Normal	h	h
1329	F2 individual	Normal	a	a
1330	F2 individual	Normal	a	b
1331	F2 individual	Normal	a	a
1332	F2 individual	Normal	h	h
1333	F2 individual	Normal	h	h
1334	F2 individual	Normal	h	h
1335	F2 individual	Normal	b	h
1336	F2 individual	Glossy	b	h
1337	F2 individual	Normal	h	h
1338	F2 individual	Normal	h	h
1339	F2 individual	Normal	h	a
1340	F2 individual	Glossy	b	b
1341	F2 individual	Normal	h	h
1342	F2 individual	Normal	h	h
1343	F2 individual	Normal	h	h
1344	F2 individual	Normal	h	h
1345	F2 individual	Normal	h	h
1346	F2 individual	Normal	h	h
1347	F2 individual	Glossy	h	b
1348	F2 individual	Normal	h	h
1349	F2 individual	Normal	a	a
1350	F2 individual	Normal	h	a
1351	F2 individual	Normal	h	h
1352	F2 individual	Normal	h	h
1353	F2 individual	Normal	h	h
1354	F2 individual	Glossy	b	b
1355	F2 individual	Glossy	b	b
1356	F2 individual	Normal	a	a
1357	F2 individual	Normal	h	h
1358	F2 individual	Glossy	b	b
1359	F2 individual	Glossy	b	b
1360	F2 individual	Glossy	b	b
1361	F2 individual	Normal	h	a
1362	F2 individual	Normal	h	h
1363	F2 individual	Normal	h	h
1364	F2 individual	Normal	h	a
1365	F2 individual	Glossy	b	h
1366	F2 individual	Normal	h	h
1367	F2 individual	Glossy	b	b
1368	F2 individual	Normal	a	h
1369	F2 individual	Glossy	b	b
1370	F2 individual	Normal	h	h
1371	F2 individual	Normal	h	a
1372	F2 individual	Glossy	b	b
1373	F2 individual	Normal	a	a
1374	F2 individual	Normal	a	a
1375	F2 individual	Normal	h	h
1376	F2 individual	Normal	a	a
1377	F2 individual	Normal	a	h
1378	F2 individual	Glossy	h	b
1379	F2 individual	Glossy	b	h
1380	F2 individual	Normal	h	a
1381	F2 individual	Glossy	b	b
1382	F2 individual	Glossy	b	b
1383	F2 individual	Normal	h	h
1384	F2 individual	Normal	h	h
1385	F2 individual	Glossy	b	b
1386	F2 individual	Normal	h	h
1387	F2 individual	Glossy	b	b
1388	F2 individual	Glossy	b	b
1389	F2 individual	Glossy	b	b
1390	F2 individual	Normal	h	h
1391	F2 individual	Normal	h	h
1392	F2 individual	Normal	h	h
1393	F2 individual	Glossy	b	b
1394	F2 individual	Normal	h	h
1395	F2 individual	Normal	h	h
1396	F2 individual	Normal	h	h
1401	F2 individual	Normal	h	h
1402	F2 individual	Glossy	b	b
1403	F2 individual	Glossy	b	b
1404	F2 individual	Normal	h	h
1405	F2 individual	Normal	a	a
1406	F2 individual	Normal	a	a
1407	F2 individual	Glossy	b	b
1408	F2 individual	Normal	a	a
1409	F2 individual	Normal	a	a
1410	F2 individual	Normal	h	h
1411	F2 individual	Normal	h	h
1412	F2 individual	Glossy	b	b
1413	F2 individual	Normal	h	h
1414	F2 individual	Glossy	b	b
1415	F2 individual	Normal	h	h
1416	F2 individual	Glossy	b	b
1417	F2 individual	Normal	h	h
1418	F2 individual	Normal	h	h
1419	F2 individual	Normal	h	a
1420	F2 individual	Normal	a	a
1421	F2 individual	Normal	a	a
1422	F2 individual	Glossy	b	b
1423	F2 individual	Normal	h	h
1424	F2 individual	Glossy	b	h
1425	F2 individual	Normal	h	h
1426	F2 individual	Normal	h	h
1427	F2 individual	Normal	h	h
1428	F2 individual	Normal	h	h
1429	F2 individual	Normal	a	a
1430	F2 individual	Normal	h	h
1431	F2 individual	Normal	h	h
1432	F2 individual	Glossy	b	b
1433	F2 individual	Glossy	b	b
1434	F2 individual	Glossy	b	b
1435	F2 individual	Normal	h	h
1436	F2 individual	Normal	a	a
1437	F2 individual	Normal	h	h
1438	F2 individual	Normal	a	h
1439	F2 individual	Glossy	b	b
1440	F2 individual	Normal	h	h
1441	F2 individual	Normal	h	h
1442	F2 individual	Glossy	b	b
1443	F2 individual	Normal	a	a
1444	F2 individual	Normal	a	a
1445	F2 individual	Normal	h	h
1446	F2 individual	Normal	h	h
1447	F2 individual	Normal	h	h
1448	F2 individual	Normal	a	h
1449	F2 individual	Normal	a	a
1450	F2 individual	Glossy	b	b
1451	F2 individual	Normal	h	b
1452	F2 individual	Normal	a	a
1453	F2 individual	Normal	h	h
1454	F2 individual	Normal	h	h
1455	F2 individual	Glossy	b	b
1456	F2 individual	Normal	a	b
1457	F2 individual	Normal	h	h
1458	F2 individual	Normal	h	h
1459	F2 individual	Normal	a	a
1460	F2 individual	Normal	h	h
1461	F2 individual	Glossy	b	b
1462	F2 individual	Glossy	b	h
1463	F2 individual	Normal	h	h
1464	F2 individual	Normal	h	h
1465	F2 individual	Normal	h	h
1466	F2 individual	Normal	h	h
1467	F2 individual	Normal	a	a
1468	F2 individual	Glossy	b	b
1469	F2 individual	Normal	h	h
1470	F2 individual	Normal	h	h
1471	F2 individual	Normal	a	b
1472	F2 individual	Normal	h	h
1473	F2 individual	Normal	h	h
1474	F2 individual	Normal	a	a
1475	F2 individual	Normal	h	h
1476	F2 individual	Normal	a	h
1477	F2 individual	Normal	h	h
1478	F2 individual	Normal	h	h
1479	F2 individual	Normal	a	a
1480	F2 individual	Normal	h	h
1481	F2 individual	Normal	h	h
1482	F2 individual	Normal	h	h
1483	F2 individual	Normal	h	h
1484	F2 individual	Normal	h	a
1485	F2 individual	Normal	h	h
1486	F2 individual	Normal	a	h
1487	F2 individual	Normal	h	h
1488	F2 individual	Glossy	b	b
1489	F2 individual	Normal	a	a
1490	F2 individual	Normal	h	h
1491	F2 individual	Normal	h	h
1492	F2 individual	Glossy	b	b
1493	F2 individual	Normal	h	a
1494	F2 individual	Glossy	b	b
1495	F2 individual	Normal	a	a
1496	F2 individual	Normal	a	a
1501	F2 individual	Normal	h	h
1502	F2 individual	Normal	h	h
1503	F2 individual	Normal	h	h
1504	F2 individual	Glossy	b	h
1505	F2 individual	Normal	h	h
1506	F2 individual	Normal	a	a
1507	F2 individual	Glossy	b	h
1508	F2 individual	Glossy	b	b
1509	F2 individual	Normal	a	h
1510	F2 individual	Normal	h	h
1511	F2 individual	Glossy	h	b
1512	F2 individual	Normal	h	h
1513	F2 individual	Normal	h	b
1514	F2 individual	Normal	h	h
1515	F2 individual	Normal	h	h
1516	F2 individual	Normal	h	h
1517	F2 individual	Normal	a	a
1518	F2 individual	Normal	a	a
1519	F2 individual	Normal	h	h
1520	F2 individual	Normal	a	h
1521	F2 individual	Glossy	b	b
1522	F2 individual	Glossy	b	a
1523	F2 individual	Glossy	b	b
1524	F2 individual	Normal	h	h
1525	F2 individual	Normal	h	h
1526	F2 individual	Normal	a	a
1527	F2 individual	Normal	a	a
1528	F2 individual	Normal	a	b
1529	F2 individual	Normal	a	a
1530	F2 individual	Normal	a	b
1531	F2 individual	Normal	b	a
1532	F2 individual	Glossy	b	h
1533	F2 individual	Normal	h	h
1534	F2 individual	Glossy	b	h
1535	F2 individual	Normal	h	a
1536	F2 individual	Normal	a	a
1537	F2 individual	Normal	a	a
1538	F2 individual	Glossy	b	b
1539	F2 individual	Normal	h	h
1540	F2 individual	Glossy	b	b
1541	F2 individual	Normal	h	h
1542	F2 individual	Normal	a	h
1543	F2 individual	Glossy	b	b
1544	F2 individual	Glossy	b	b
1545	F2 individual	Normal	h	h
1546	F2 individual	Normal	h	h
1547	F2 individual	Glossy	b	b
1548	F2 individual	Normal	a	h
1549	F2 individual	Normal	h	h
1550	F2 individual	Normal	h	h
1551	F2 individual	Normal	h	h
1552	F2 individual	Normal	a	a
1553	F2 individual	Normal	h	h
1554	F2 individual	Glossy	b	b
1555	F2 individual	Normal	a	a
1556	F2 individual	Normal	a	a
1557	F2 individual	Glossy	b	b
1558	F2 individual	Normal	a	a
1559	F2 individual	Normal	h	h
1560	F2 individual	Normal	h	h
1561	F2 individual	Glossy	h	b
1562	F2 individual	Normal	h	h
1563	F2 individual	Glossy	b	b
1564	F2 individual	Glossy	b	b
1565	F2 individual	Normal	h	h
1566	F2 individual	Normal	a	a
1567	F2 individual	Normal	h	b
1568	F2 individual	Normal	b	h
1569	F2 individual	Normal	h	h
1570	F2 individual	Glossy	b	b
1571	F2 individual	Normal	a	a
1572	F2 individual	Normal	h	h
1573	F2 individual	Normal	h	h
1574	F2 individual	Normal	h	h
1575	F2 individual	Normal	a	a
1576	F2 individual	Normal	h	h
1577	F2 individual	Normal	h	h
1578	F2 individual	Glossy	b	b
1579	F2 individual	Normal	a	a
1580	F2 individual	Normal	a	a
1581	F2 individual	Normal	a	a
1582	F2 individual	Normal	a	a
1583	F2 individual	Normal	a	a
1584	F2 individual	Glossy	b	b
1585	F2 individual	Normal	h	h
1586	F2 individual	Normal	h	h
1587	F2 individual	Normal	h	h
1588	F2 individual	Normal	h	h
1589	F2 individual	Normal	h	h
1590	F2 individual	Normal	h	a
1591	F2 individual	Normal	h	h
1592	F2 individual	Normal	b	h
1593	F2 individual	Normal	h	b
1594	F2 individual	Glossy	b	b
1595	F2 individual	Normal	a	a
1596	F2 individual	Normal	h	b
1601	F2 individual	Normal	h	h
1602	F2 individual	Normal	a	a
1603	F2 individual	Normal	a	a
1604	F2 individual	Normal	h	b
1605	F2 individual	Normal	b	h
1606	F2 individual	Normal	h	h
1607	F2 individual	Glossy	b	b
1608	F2 individual	Glossy	b	h
1609	F2 individual	Glossy	b	b
1610	F2 individual	Normal	h	h
1611	F2 individual	Glossy	b	b
1612	F2 individual	Normal	h	h
1613	F2 individual	Normal	h	h
1614	F2 individual	Normal	h	h
1615	F2 individual	Normal	a	a
1616	F2 individual	Normal	h	h
1617	F2 individual	Normal	a	a
1618	F2 individual	Normal	a	a
1619	F2 individual	Normal	h	h
1620	F2 individual	Glossy	b	b
1621	F2 individual	Normal	h	h
1622	F2 individual	Normal	a	a
1623	F2 individual	Glossy	b	b
1624	F2 individual	Normal	h	h
1625	F2 individual	Normal	h	h
1626	F2 individual	Normal	a	h
1627	F2 individual	Normal	a	a
1628	F2 individual	Normal	h	h
1629	F2 individual	Glossy	b	b
1630	F2 individual	Normal	h	h
1631	F2 individual	Glossy	b	b
1632	F2 individual	Normal	h	h
1633	F2 individual	Normal	h	a
1634	F2 individual	Normal	h	h
1635	F2 individual	Normal	a	a
1636	F2 individual	Normal	h	h
1637	F2 individual	Normal	h	h
1638	F2 individual	Normal	h	h
1639	F2 individual	Normal	h	h
1640	F2 individual	Normal	h	h
1641	F2 individual	Glossy	b	b
1642	F2 individual	Normal	h	h
1643	F2 individual	Glossy	h	b
1644	F2 individual	Normal	a	a
1645	F2 individual	Normal	h	h
1646	F2 individual	Glossy	b	b
1647	F2 individual	Normal	h	h
1648	F2 individual	Normal	h	b
1649	F2 individual	Normal	h	h
1650	F2 individual	Glossy	b	b
1651	F2 individual	Normal	h	h
1652	F2 individual	Normal	h	h
1653	F2 individual	Normal	h	h
1654	F2 individual	Glossy	b	b
1655	F2 individual	Normal	h	h
1656	F2 individual	Glossy	b	b
1657	F2 individual	Normal	h	h
1658	F2 individual	Glossy	b	h
1659	F2 individual	Normal	a	a
1660	F2 individual	Normal	h	h
1661	F2 individual	Normal	h	h
1662	F2 individual	Glossy	b	b
1663	F2 individual	Normal	a	a
1664	F2 individual	Glossy	b	b
1665	F2 individual	Normal	h	h
1666	F2 individual	Normal	h	h
1667	F2 individual	Normal	a	a
1668	F2 individual	Glossy	b	b
1669	F2 individual	Normal	a	a
1670	F2 individual	Glossy	b	b
1671	F2 individual	Normal	a	a
1672	F2 individual	Glossy	b	h
1673	F2 individual	Glossy	b	b
1674	F2 individual	Normal	h	h
1675	F2 individual	Normal	h	h
1676	F2 individual	Glossy	b	h
1677	F2 individual	Normal	h	h
1678	F2 individual	Glossy	b	b
1679	F2 individual	Glossy	b	b
1680	F2 individual	Normal	h	h
1681	F2 individual	Glossy	b	b
1682	F2 individual	Normal	a	a
1683	F2 individual	Normal	h	h
1684	F2 individual	Glossy	b	b
1685	F2 individual	Glossy	b	b
1686	F2 individual	Normal	h	h
1687	F2 individual	Normal	a	a
1688	F2 individual	Normal	h	h
1689	F2 individual	Normal	a	a
1690	F2 individual	Normal	a	a
1691	F2 individual	Normal	h	h
1692	F2 individual	Normal	a	a
1693	F2 individual	Normal	h	h
1694	F2 individual	Normal	h	h
1695	F2 individual	Normal	h	h
1696	F2 individual	Glossy	b	b
1701	F2 individual	Normal	h	h
1702	F2 individual	Normal	a	a
1703	F2 individual	Glossy	b	b
1704	F2 individual	Normal	h	h
1705	F2 individual	Normal	a	a
1706	F2 individual	Normal	a	a
1707	F2 individual	Normal	h	h
1708	F2 individual	Glossy	b	b
1709	F2 individual	Normal	h	h
1710	F2 individual	Normal	a	a
1711	F2 individual	Normal	h	a
1712	F2 individual	Normal	h	h
1713	F2 individual	Normal	h	h
1714	F2 individual	Normal	h	h
1715	F2 individual	Normal	a	a
1716	F2 individual	Glossy	b	b
1717	F2 individual	Normal	h	h
1718	F2 individual	Normal	h	h
1719	F2 individual	Normal	a	a
1720	F2 individual	Normal	h	h
1721	F2 individual	Glossy	b	b
1722	F2 individual	Normal	h	h
1723	F2 individual	Normal	a	a
1724	F2 individual	Normal	a	a
1725	F2 individual	Normal	h	h
1726	F2 individual	Normal	h	h
1727	F2 individual	Glossy	b	b
1728	F2 individual	Normal	h	h
1729	F2 individual	Glossy	b	b
1730	F2 individual	Normal	h	h
1731	F2 individual	Glossy	b	b
1732	F2 individual	Normal	h	b
1733	F2 individual	Glossy	b	b
1734	F2 individual	Glossy	b	b
1735	F2 individual	Normal	a	a
1736	F2 individual	Normal	h	h
1737	F2 individual	Glossy	b	b
1738	F2 individual	Normal	h	h
1739	F2 individual	Glossy	b	h
1740	F2 individual	Normal	a	a
1741	F2 individual	Normal	h	h
1742	F2 individual	Normal	h	h
1743	F2 individual	Normal	h	h
1744	F2 individual	Glossy	b	b
1745	F2 individual	Normal	a	a
1746	F2 individual	Glossy	b	b
1747	F2 individual	Normal	a	a
1748	F2 individual	Normal	h	h
1749	F2 individual	Normal	a	a
1750	F2 individual	Normal	h	h
1751	F2 individual	Glossy	b	b
1752	F2 individual	Normal	h	h
1753	F2 individual	Normal	a	a
1754	F2 individual	Normal	h	h
1755	F2 individual	Normal	h	h
1756	F2 individual	Glossy	b	b
1757	F2 individual	Normal	a	a
1758	F2 individual	Glossy	b	b
1759	F2 individual	Glossy	b	b
1760	F2 individual	Normal	h	h
1761	F2 individual	Glossy	b	b
1762	F2 individual	Normal	h	h
1763	F2 individual	Glossy	h	b
1764	F2 individual	Normal	a	a
1765	F2 individual	Normal	h	h
1766	F2 individual	Normal	h	h
1767	F2 individual	Normal	h	a
1768	F2 individual	Normal	h	h
1769	F2 individual	Normal	h	a
1770	F2 individual	Glossy	b	b
1771	F2 individual	Glossy	b	b
1772	F2 individual	Normal	a	a
1773	F2 individual	Glossy	b	b
1774	F2 individual	Normal	h	h
1775	F2 individual	Normal	a	h
1776	F2 individual	Normal	h	h

## Sheet: Fine mapping
	Table S2 Genotypic and phenotypic data of the F2 population. The plants were firstly genotyped by Broc94 and Broc4 to detect recombinants, which were further genotyped by additional eight markers.
			Markers and genotype for each plant
ID	Plant type	Phenotype	Broc94	Broc110	Broc112	Broc113	Broc123	Broc117	Broc118	Broc106	Broc107	Broc4
B156	Parent	Glossy	b	b	b	b	b	b	b	b	b	b
B3	Parent	Normal	a	a	a	a	a	a	a	a	a	a
F1	F1 of B156*B3	Normal	h	h	h	h	h	h	h	h	h	h
7	F2 individual	Glossy	b	b	b	b	b	b	b	b	b	h
41	F2 individual	Glossy	b	b	b	b	b	b	b	h	h	h
54	F2 individual	Glossy	b	b	b	b	b	b	b	b	h	h
85	F2 individual	Glossy	b	b	b	b	b	b	b	b	b	h
91	F2 individual	Glossy	b	b	b	b	b	b	b	b	b	h
93	F2 individual	Glossy	h	h	b	b	b	b	b	b	b	b
96	F2 individual	Glossy	b	b	b	b	b	b	b	h	h	h
117	F2 individual	Glossy	h	b	b	b	b	b	b	b	b	b
131	F2 individual	Glossy	h	b	b	b	b	b	b	b	b	b
160	F2 individual	Glossy	b	b	b	b	b	b	b	b	b	h
233	F2 individual	Glossy	b	b	b	b	b	b	b	b	b	h
249	F2 individual	Glossy	b	b	b	b	b	b	b	b	h	h
288	F2 individual	Glossy	h	b	b	b	b	b	b	b	b	b
291	F2 individual	Glossy	b	b	b	b	b	b	b	b	b	h
371	F2 individual	Glossy	b	b	b	b	b	b	b	b	b	h
445	F2 individual	Glossy	b	b	b	b	b	b	b	b	h	h
567	F2 individual	Glossy	b	b	b	b	b	b	b	b	h	h
569	F2 individual	Glossy	h	h	b	b	b	b	b	b	b	b
639	F2 individual	Glossy	b	b	b	b	b	h	h	h	h	h
661	F2 individual	Glossy	h	b	b	b	b	b	b	b	b	b
676	F2 individual	Glossy	a	h	b	b	b	b	b	b	b	b
689	F2 individual	Glossy	b	b	b	b	b	b	b	b	h	h
713	F2 individual	Glossy	b	b	b	b	b	b	b	b	h	h
740	F2 individual	Glossy	b	b	b	b	b	b	b	b	h	h
762	F2 individual	Glossy	h	h	h	h	h	b	b	b	b	b
773	F2 individual	Glossy	b	b	b	b	b	b	b	h	h	h
787	F2 individual	Glossy	b	b	b	b	b	b	b	b	h	h
810	F2 individual	Glossy	b	b	b	b	b	b	b	b	h	h
824	F2 individual	Glossy	b	b	b	b	b	b	b	b	b	h
874	F2 individual	Glossy	b	b	b	b	b	b	b	b	b	h
911	F2 individual	Glossy	b	b	b	b	b	b	b	h	h	h
937	F2 individual	Glossy	b	b	b	b	b	b	b	b	b	h
947	F2 individual	Glossy	h	b	b	b	b	b	b	b	b	b
983	F2 individual	Glossy	b	b	b	b	b	b	b	b	h	h
1074	F2 individual	Glossy	b	b	b	b	b	b	b	b	h	h
1092	F2 individual	Glossy	b	b	b	b	b	b	b	b	b	h
1093	F2 individual	Glossy	b	b	b	b	b	b	b	b	b	h
1096	F2 individual	Glossy	b	b	b	b	b	b	b	b	h	h
1104	F2 individual	Glossy	h	b	b	b	b	b	b	b	b	b
1133	F2 individual	Glossy	b	b	b	b	b	b	b	b	h	h
1139	F2 individual	Glossy	h	b	b	b	b	b	b	b	b	b
1165	F2 individual	Glossy	b	b	b	b	b	b	b	b	h	h
1171	F2 individual	Glossy	b	b	b	b	b	b	b	b	b	h
1261	F2 individual	Glossy	b	b	b	b	b	b	b	h	h	h
1278	F2 individual	Glossy	h	b	b	b	b	b	b	b	b	b
1292	F2 individual	Glossy	b	b	b	b	b	b	b	b	b	h
1294	F2 individual	Glossy	h	b	b	b	b	b	b	b	b	b
1336	F2 individual	Glossy	b	b	b	b	b	b	b	b	h	h
1347	F2 individual	Glossy	h	h	b	b	b	b	b	b	b	b
1365	F2 individual	Glossy	b	b	b	b	b	b	b	b	b	h
1378	F2 individual	Glossy	h	b	b	b	b	b	b	b	b	b
1462	F2 individual	Glossy	b	b	b	b	b	b	b	b	h	h
1504	F2 individual	Glossy	b	b	b	b	b	b	b	b	b	h
1507	F2 individual	Glossy	b	b	b	b	b	b	b	b	b	h
1511	F2 individual	Glossy	h	b	b	b	b	b	b	b	b	b
1532	F2 individual	Glossy	b	b	b	b	b	b	b	b	b	h
1534	F2 individual	Glossy	b	b	b	b	b	b	b	b	h	h
1561	F2 individual	Glossy	h	h	h	h	b	b	b	b	b	b
1608	F2 individual	Glossy	b	b	b	b	b	b	b	b	h	h
1643	F2 individual	Glossy	h	h	h	b	b	b	b	b	b	b
1658	F2 individual	Glossy	b	b	b	b	b	b	b	b	b	h
1672	F2 individual	Glossy	b	b	b	b	b	b	b	h	h	h
1676	F2 individual	Glossy	b	b	b	b	b	b	b	b	b	h
1739	F2 individual	Glossy	b	b	b	b	b	b	b	h	h	h
1763	F2 individual	Glossy	h	b	b	b	b	b	b	b	b	b
